# Supplementary material for: trans-Bis(acridine-κN)dichloridopalladium(II)
Source: Acta Crystallogr Sect E Struct Rep Online. 2011 Dec 17;68(Pt 1):m54. doi: 10.1107/S1600536811053335 (PMC3254321; doi:10.1107/S1600536811053335)
Supplement: Supplementary file 2 [file e-68-00m54-Isup2.hkl]

# 
# h,k,l, Fc-squared, Fo-squared, sigma(Fo-squared) and status flag 
# 
data_I
_shelx_title ' [PdCl2(acr)2]' 
_shelx_refln_list_code          4 
_shelx_F_calc_maximum      150.16 
_exptl_crystal_F_000       268.00 
_reflns_d_resolution_high  0.8102 
 
loop_ 
 _symmetry_equiv_pos_as_xyz 
 'x, y, z' 
 '-x, -y, -z' 
 
_cell_length_a     8.2114 
_cell_length_b     8.8910 
_cell_length_c     9.0105 
_cell_angle_alpha  66.188 
_cell_angle_beta   77.230 
_cell_angle_gamma  66.885 
 
_shelx_F_squared_multiplier     1.000 
 
loop_ 
 _refln_index_h 
 _refln_index_k 
 _refln_index_l 
 _refln_F_squared_calc 
 _refln_F_squared_meas 
 _refln_F_squared_sigma 
 _refln_observed_status 
   1   0   0     7139.98     7537.96     49.28 o 
   2   0   0      398.94      386.03     16.00 o 
   3   0   0      454.01      416.39     25.08 o 
   4   0   0     1385.86     1431.99     42.76 o 
   5   0   0      516.50      492.43     29.99 o 
   6   0   0        4.31       17.15     12.03 o 
   7   0   0       55.83       78.95     21.85 o 
   8   0   0      203.79      244.29     67.75 o 
   9   0   0      225.87      288.20     73.33 o 
  -8   1   0       96.02       69.69     39.51 o 
  -7   1   0       62.29       77.42     27.99 o 
  -6   1   0      302.47      294.47     29.65 o 
  -5   1   0     1302.68     1251.41     57.03 o 
  -4   1   0      617.46      626.39     29.17 o 
  -3   1   0      390.38      387.80     20.33 o 
  -2   1   0      292.49      297.41     17.31 o 
  -1   1   0     4179.02     4502.55     48.45 o 
   0   1   0       18.33       36.02      7.16 o 
   1   1   0     3127.14     3189.00     64.41 o 
   2   1   0     3307.55     3578.60     48.13 o 
   3   1   0      413.79      415.94     20.96 o 
   4   1   0     2206.51     2244.83     54.71 o 
   5   1   0      537.83      496.48     29.81 o 
   6   1   0      223.47      199.79     26.50 o 
   7   1   0        0.70        1.27     13.41 o 
   8   1   0       93.03       78.71     29.00 o 
   9   1   0      184.85      160.66     39.86 o 
  -8   2   0       61.47      120.01     44.48 o 
  -7   2   0       21.91       -4.66     17.36 o 
  -6   2   0      743.95      622.05     95.67 o 
  -5   2   0      779.42      803.79     57.58 o 
  -4   2   0      632.74      620.22     35.83 o 
  -3   2   0      231.27      250.04     21.41 o 
  -2   2   0     1018.31     1056.99     32.62 o 
  -1   2   0     3845.29     4038.06     84.99 o 
   0   2   0     2343.18     2465.84     45.53 o 
   1   2   0      180.58      201.20     15.31 o 
   2   2   0     2734.22     2809.27     85.37 o 
   3   2   0     1807.31     1739.32     55.91 o 
   4   2   0     1071.43     1172.60     41.44 o 
   5   2   0      540.18      532.69     62.19 o 
   6   2   0       68.13       72.62     17.89 o 
   7   2   0      456.91      501.89     41.31 o 
   8   2   0      691.27      671.95     48.48 o 
   9   2   0       82.92       95.00     30.30 o 
  -7   3   0      127.49      198.44     59.36 o 
  -6   3   0      276.81      356.08     50.58 o 
  -5   3   0     1291.88     1296.46     70.08 o 
  -4   3   0     1192.56     1166.66     93.36 o 
  -3   3   0      131.85      123.29     12.29 o 
  -2   3   0     1502.31     1605.31     43.11 o 
  -1   3   0     2453.16     2421.78     75.58 o 
   0   3   0     1466.90     1474.08     69.48 o 
   1   3   0       17.41       12.81      7.61 o 
   2   3   0      600.08      524.25     40.95 o 
   3   3   0     1405.46     1344.02     72.84 o 
   4   3   0     1646.92     1678.43     89.87 o 
   5   3   0      341.03      326.34     37.08 o 
   6   3   0      109.12      108.52     26.57 o 
   7   3   0      438.14      479.39     39.68 o 
   8   3   0      292.62      302.43     38.28 o 
   9   3   0      216.32      215.70     48.49 o 
  -7   4   0      107.98       32.17     30.63 o 
  -6   4   0      405.31      286.00     69.55 o 
  -5   4   0      204.83      203.62     66.36 o 
  -4   4   0       14.71      -16.07     17.97 o 
  -3   4   0     1137.54     1137.15     93.26 o 
  -2   4   0     1763.48     1821.75     50.65 o 
  -1   4   0     1674.70     1806.29     53.21 o 
   0   4   0      393.91      408.14     53.84 o 
   1   4   0      152.23      138.87     21.39 o 
   2   4   0      988.02      956.62     43.51 o 
   3   4   0      895.98      838.72     60.53 o 
   4   4   0      664.22      610.03     56.82 o 
   5   4   0       85.08       64.55     26.73 o 
   6   4   0      193.78      227.76     55.53 o 
   7   4   0      314.24      398.84     73.17 o 
   8   4   0      300.32      330.18     73.99 o 
   9   4   0       10.41       -3.97     33.38 o 
  -5   5   0      121.67      140.59     45.72 o 
  -4   5   0       74.46       98.68     39.25 o 
  -3   5   0      130.54      128.49     44.86 o 
  -2   5   0      142.76      127.86     43.69 o 
  -1   5   0     1008.68     1062.31    147.84 o 
   0   5   0       62.58       92.25     19.65 o 
   1   5   0      285.26      298.71     28.38 o 
   2   5   0     1270.65     1240.44     55.19 o 
   3   5   0     3383.36     3322.85    138.05 o 
   4   5   0      546.74      475.63     55.74 o 
   5   5   0        2.60       25.23     24.60 o 
   6   5   0      135.04      107.02     39.51 o 
   7   5   0      400.05      523.90     77.70 o 
   8   5   0      130.69       87.14     47.17 o 
   9   5   0       26.41       37.94     46.23 o 
  -4   6   0       45.62       53.87     34.09 o 
  -3   6   0      572.11      662.81     86.84 o 
  -2   6   0      819.11      749.92     86.49 o 
  -1   6   0        4.32        8.25     19.39 o 
   0   6   0       46.83       52.04     20.90 o 
   1   6   0      259.08      272.11     30.63 o 
   2   6   0     1280.59     1340.83     61.89 o 
   3   6   0      701.80      652.09     44.09 o 
   4   6   0      316.58      307.80     34.82 o 
   5   6   0      545.08      539.36     63.94 o 
   6   6   0      399.53      352.58     65.48 o 
   7   6   0      345.02      351.13     72.56 o 
   8   6   0      102.87      107.47     48.90 o 
   9   6   0        8.63      -15.05     41.07 o 
  -4   7   0       38.90      -11.40     26.14 o 
  -3   7   0      402.15      585.85    107.89 o 
  -2   7   0      513.88      463.64     92.47 o 
  -1   7   0      762.47      859.63     97.61 o 
   0   7   0      170.59      225.42     54.08 o 
   1   7   0      416.94      395.55     40.95 o 
   2   7   0      916.92      922.18     57.47 o 
   3   7   0      300.68      280.75     39.10 o 
   4   7   0       10.84        9.28     12.83 o 
   5   7   0        2.44        0.02     12.63 o 
   6   7   0      342.14      305.97     42.67 o 
   7   7   0      300.76      302.35     70.90 o 
   8   7   0       24.43       27.43     34.34 o 
   9   7   0        8.33      -18.43     43.97 o 
  -2   8   0      320.25      409.70     98.21 o 
  -1   8   0      121.37      103.56     48.10 o 
   0   8   0      114.58      151.43     50.70 o 
   1   8   0      575.69      575.62     79.01 o 
   2   8   0      429.41      493.50     46.33 o 
   3   8   0      125.07      185.18     35.05 o 
   4   8   0        2.58      -11.36     14.49 o 
   5   8   0      132.26       91.93     48.73 o 
   6   8   0      142.34      188.65     37.60 o 
   7   8   0       39.62       50.16     34.48 o 
   8   8   0       13.66      -20.30     20.30 o 
  -1   9   0       10.58       35.21     44.04 o 
   0   9   0      232.95      316.93     76.49 o 
   1   9   0      378.06      466.87     91.04 o 
   2   9   0      194.59      244.11     66.11 o 
   3   9   0       15.54       15.53     18.72 o 
   4   9   0       25.98       38.84     20.59 o 
   5   9   0      148.87      207.05     37.63 o 
   6   9   0      241.88      304.69     66.23 o 
   3  10   0       31.02        3.53     33.10 o 
   4  10   0       42.16       65.53     29.19 o 
  -6  -9   1       38.57       39.89     27.39 o 
  -5  -9   1      193.10      294.26     46.69 o 
  -4  -9   1      111.75       89.99     28.42 o 
  -3  -9   1      109.23      140.29     54.85 o 
  -2  -9   1       90.48       99.03     48.73 o 
  -1  -9   1      297.21      362.74     81.98 o 
   0  -9   1      266.88      314.78     84.69 o 
  -7  -8   1        5.60      -13.92     17.04 o 
  -6  -8   1      117.09       99.96     36.91 o 
  -5  -8   1      243.23      224.16     39.54 o 
  -4  -8   1      137.09       95.89     28.41 o 
  -3  -8   1       20.93       19.37     36.13 o 
  -2  -8   1      339.58      454.28     68.38 o 
  -1  -8   1     1172.62     1045.92    106.51 o 
   0  -8   1      280.99      368.63     78.99 o 
   1  -8   1       66.22       24.37     35.37 o 
   2  -8   1       29.14       24.16     47.28 o 
  -8  -7   1       22.17      -25.37     25.37 o 
  -7  -7   1      289.31      182.50     54.97 o 
  -6  -7   1      430.51      390.61     73.36 o 
  -5  -7   1      288.07      277.87     41.87 o 
  -4  -7   1       95.34       78.71     23.17 o 
  -3  -7   1       54.98       50.75     20.91 o 
  -2  -7   1      216.84      208.49     34.42 o 
  -1  -7   1       16.52       26.96     24.79 o 
   0  -7   1      250.98      335.95     72.00 o 
   1  -7   1       98.98      142.04     55.13 o 
   2  -7   1      115.20       97.82     47.64 o 
   3  -7   1      293.56      161.41     58.45 o 
  -9  -6   1       16.00      -39.53     39.53 o 
  -8  -6   1        1.03      -30.39     31.77 o 
  -7  -6   1       69.06      144.42     47.75 o 
  -6  -6   1      512.07      482.05     65.02 o 
  -5  -6   1      681.71      748.03     74.43 o 
  -4  -6   1       58.75       77.48     21.22 o 
  -3  -6   1      202.84      199.90     30.90 o 
  -2  -6   1      587.04      514.93     41.47 o 
  -1  -6   1      877.96      989.95    122.95 o 
   0  -6   1       63.15       31.47     27.36 o 
   1  -6   1      231.61      189.61     52.26 o 
   2  -6   1      370.13      552.93     80.79 o 
   3  -6   1      381.02      509.97     95.78 o 
   4  -6   1      231.14      251.56     67.10 o 
   5  -6   1       32.59       11.45     24.41 o 
  -9  -5   1        7.24       31.54     42.45 o 
  -8  -5   1       62.71       51.72     45.37 o 
  -7  -5   1      267.82      245.23     61.21 o 
  -6  -5   1      558.54      545.37     66.35 o 
  -5  -5   1       65.48       42.40     23.81 o 
  -4  -5   1       63.99       46.82     23.62 o 
  -3  -5   1      424.58      347.61     66.72 o 
  -2  -5   1     1154.63     1157.77     54.60 o 
  -1  -5   1      655.22      636.45     64.44 o 
   0  -5   1      413.37      410.35     32.93 o 
   1  -5   1      995.89      986.11     87.42 o 
   2  -5   1      205.14      156.53     45.60 o 
   3  -5   1      595.29      668.90     80.27 o 
   4  -5   1      152.19      174.87     54.20 o 
   5  -5   1       59.26       84.80     44.41 o 
  -9  -4   1       23.95      106.02     57.70 o 
  -8  -4   1       77.50      148.14     51.72 o 
  -7  -4   1      527.33      572.91     81.16 o 
  -6  -4   1      297.45      367.49     70.81 o 
  -5  -4   1        7.76       16.61     22.31 o 
  -4  -4   1      181.29      189.91     43.15 o 
  -3  -4   1      602.18      572.37     54.67 o 
  -2  -4   1     1801.79     1648.45    105.84 o 
  -1  -4   1      486.23      419.07     37.32 o 
   0  -4   1      243.63      219.29     23.43 o 
   1  -4   1      549.34      616.99     35.65 o 
   2  -4   1     3040.01     2841.21    138.56 o 
   3  -4   1     1113.18     1178.95     97.56 o 
   4  -4   1       63.36       53.48     34.32 o 
   5  -4   1      141.82      178.70     55.74 o 
   6  -4   1      157.46      166.15     38.45 o 
   7  -4   1      211.75      226.66     66.82 o 
  -9  -3   1       61.13      104.15     57.14 o 
  -8  -3   1      179.03      170.24     56.56 o 
  -7  -3   1      478.54      602.42     80.37 o 
  -6  -3   1      188.25      150.57     47.87 o 
  -5  -3   1       39.37       47.24     26.47 o 
  -4  -3   1      576.24      497.24     53.85 o 
  -3  -3   1      547.60      557.98     51.63 o 
  -2  -3   1     1383.13     1323.35     67.96 o 
  -1  -3   1      450.80      419.57     26.80 o 
   0  -3   1      332.62      296.08     35.84 o 
   1  -3   1     1805.73     1948.58     45.93 o 
   2  -3   1     2269.84     2124.43    107.09 o 
   3  -3   1      555.12      657.53     66.96 o 
   4  -3   1      263.24      295.27     59.20 o 
   5  -3   1      107.72      123.60     34.41 o 
   6  -3   1      490.33      465.16     71.89 o 
   7  -3   1      151.89      191.69     44.02 o 
  -9  -2   1        0.48        1.32     24.39 o 
  -8  -2   1      350.63      326.87     56.56 o 
  -7  -2   1      350.21      376.40     41.25 o 
  -6  -2   1      198.87      273.37     32.49 o 
  -5  -2   1       25.96       37.81     15.21 o 
  -4  -2   1     3878.83     3746.30    129.85 o 
  -3  -2   1     3832.61     3512.31    112.23 o 
  -2  -2   1       10.86       -1.45      8.27 o 
  -1  -2   1      460.72      409.00     30.39 o 
   0  -2   1      480.14      456.39     22.19 o 
   1  -2   1     3235.13     3446.42     46.55 o 
   2  -2   1     1135.94     1025.92     65.41 o 
   3  -2   1      596.56      598.05     58.15 o 
   4  -2   1      227.99      223.83     19.05 o 
   5  -2   1      568.41      523.48     44.77 o 
   6  -2   1      527.04      448.98     46.15 o 
   7  -2   1      213.14      183.85     37.28 o 
   8  -2   1       45.40       83.19     43.78 o 
  -9  -1   1       73.42      107.39     50.66 o 
  -8  -1   1       90.23      106.23     26.27 o 
  -7  -1   1      192.01      175.82     29.85 o 
  -6  -1   1       42.59       51.39     16.58 o 
  -5  -1   1      136.02      170.73     22.73 o 
  -4  -1   1     1198.17     1230.69     66.02 o 
  -3  -1   1     5817.69     6015.41    102.96 o 
  -2  -1   1    22548.79    23362.09    241.49 o 
  -1  -1   1     1183.34     1111.78     44.57 o 
   0  -1   1     3057.61     3030.98     54.34 o 
   2  -1   1     1588.79     1675.67     70.13 o 
   3  -1   1       22.21       16.45     13.88 o 
   4  -1   1       66.94       64.33     13.15 o 
   5  -1   1      810.08      790.85     35.24 o 
   6  -1   1      698.76      609.66     48.46 o 
   7  -1   1      144.01      168.13     33.82 o 
   8  -1   1       29.48       32.17     25.79 o 
  -9   0   1      104.01       91.21     52.66 o 
  -8   0   1      267.93      264.58     60.51 o 
  -7   0   1      234.96      209.25     31.28 o 
  -6   0   1       11.21        7.94     12.67 o 
  -5   0   1      416.18      421.32     28.88 o 
  -4   0   1     1492.33     1553.07     46.76 o 
  -3   0   1     1886.30     1856.45     43.39 o 
  -2   0   1     1120.07     1215.77     29.36 o 
  -1   0   1     1442.20     1474.97     26.71 o 
   0   0   1     6961.48     7678.94     84.34 o 
   1   0   1     2298.79     2479.61     36.07 o 
   2   0   1     1131.95     1117.08     25.10 o 
   3   0   1       31.15       26.87     11.09 o 
   4   0   1     1223.15     1272.45     39.48 o 
   5   0   1      372.09      329.74     31.96 o 
   6   0   1      239.97      206.57     26.66 o 
   7   0   1       96.18       96.94     28.43 o 
   8   0   1       54.40       56.99     27.54 o 
   9   0   1      141.83      180.05     44.19 o 
  -8   1   1      506.99      346.11     73.33 o 
  -7   1   1       38.84       78.56     24.43 o 
  -6   1   1       72.71       89.35     18.75 o 
  -5   1   1      572.11      591.10     36.45 o 
  -4   1   1     1909.81     1887.17     50.54 o 
  -3   1   1     1128.42     1097.61     28.41 o 
  -2   1   1       75.32       69.23      9.00 o 
  -1   1   1        1.63       -1.87      4.73 o 
   0   1   1        8.81       15.78      4.37 o 
   1   1   1     4307.16     4653.56    113.34 o 
   2   1   1        1.13        5.60      4.50 o 
   3   1   1      535.98      525.39     50.81 o 
   4   1   1     1122.14     1108.34     56.98 o 
   5   1   1     2712.67     2773.86     65.43 o 
   6   1   1      936.73      925.29     43.36 o 
   7   1   1       15.18       20.03     14.74 o 
   8   1   1      122.09      124.91     32.09 o 
   9   1   1      205.64      163.43     40.01 o 
  -8   2   1       65.77       86.00     39.27 o 
  -7   2   1      344.91      338.63     70.23 o 
  -6   2   1      610.92      573.65     45.85 o 
  -5   2   1      673.51      635.18     49.43 o 
  -4   2   1     1596.51     1593.66     47.85 o 
  -3   2   1      380.19      358.78     17.81 o 
  -2   2   1      196.75      199.75     20.71 o 
  -1   2   1      182.19      166.74     15.70 o 
   0   2   1     3861.87     4252.23     80.05 o 
   1   2   1     1686.92     1736.96     49.92 o 
   2   2   1      861.09      796.80     60.37 o 
   3   2   1      666.83      715.61     25.35 o 
   4   2   1     2327.40     2299.14     52.69 o 
   5   2   1     1657.82     1708.13     98.37 o 
   6   2   1      171.07      177.01     23.28 o 
   7   2   1      203.92      179.73     35.00 o 
   8   2   1      161.90      215.28     32.93 o 
   9   2   1      202.27      235.89     69.36 o 
  -7   3   1        1.31       30.95     26.19 o 
  -6   3   1        2.11        3.48     20.18 o 
  -5   3   1     1867.81     1784.58     78.22 o 
  -4   3   1     1027.37     1050.50     48.40 o 
  -3   3   1      244.40      193.16     43.17 o 
  -2   3   1      151.44      147.76     19.55 o 
  -1   3   1     2300.14     2363.44     56.14 o 
   0   3   1     3410.84     3478.80     66.17 o 
   1   3   1       10.81        3.53      5.44 o 
   2   3   1       12.13       13.57      7.20 o 
   3   3   1      872.62      883.86     42.50 o 
   4   3   1     1868.79     1897.22     69.43 o 
   5   3   1      603.97      591.87     42.83 o 
   6   3   1      133.21      151.84     22.45 o 
   7   3   1       23.96       44.80     19.03 o 
   8   3   1      264.81      290.48     36.77 o 
   9   3   1      216.20      323.52     59.40 o 
  10   3   1       33.84      139.03     77.00 o 
  -7   4   1       30.61      -13.06     25.04 o 
  -6   4   1      240.78      242.69     63.36 o 
  -5   4   1        1.49       17.26     20.16 o 
  -4   4   1       25.73       35.14     25.49 o 
  -3   4   1      110.85       83.89     18.15 o 
  -2   4   1      221.95      252.03     25.07 o 
  -1   4   1     2203.02     2258.16    103.16 o 
   0   4   1     2392.67     2374.57     63.67 o 
   1   4   1     3295.01     3525.61     76.79 o 
   2   4   1      552.89      511.44     29.70 o 
   3   4   1      774.80      730.98     36.24 o 
   4   4   1     1537.16     1394.81     85.62 o 
   5   4   1      441.08      445.37     40.68 o 
   6   4   1       25.99        6.28     17.96 o 
   7   4   1      237.60      260.62     45.42 o 
   8   4   1      327.73      384.41     90.19 o 
   9   4   1      165.76      230.63     53.02 o 
  10   4   1       35.09       43.51     40.89 o 
  -5   5   1      698.78      816.23     96.07 o 
  -4   5   1      188.84      148.68     46.79 o 
  -3   5   1       68.81       64.39     33.55 o 
  -2   5   1      549.51      552.91     36.74 o 
  -1   5   1     1335.93     1428.25     57.15 o 
   0   5   1     1262.36     1336.30     54.45 o 
   1   5   1       64.40       27.94     24.14 o 
   2   5   1      908.16      938.00     45.41 o 
   3   5   1     3503.83     3403.64     84.86 o 
   4   5   1     1293.53     1294.54     89.01 o 
   5   5   1      236.35      193.74     46.42 o 
   6   5   1      103.01      102.40     39.25 o 
   7   5   1      204.28      289.22     65.32 o 
   8   5   1      494.66      691.68     88.47 o 
   9   5   1      184.08      202.34     67.89 o 
  -4   6   1       88.79      100.88     43.62 o 
  -3   6   1      522.33      535.93     95.13 o 
  -2   6   1      762.19      818.56     88.47 o 
  -1   6   1     1172.26     1184.85     58.58 o 
   0   6   1      410.53      424.43     50.46 o 
   1   6   1       64.32       68.35     19.76 o 
   2   6   1      240.83      197.99     32.26 o 
   3   6   1      308.37      295.46     32.13 o 
   4   6   1      642.90      582.00     40.53 o 
   5   6   1       78.39       52.39     16.56 o 
   6   6   1       47.28       51.37     31.09 o 
   7   6   1      304.27      180.05     54.43 o 
   8   6   1      108.30      170.92     61.54 o 
   9   6   1        2.96       -2.22     44.55 o 
  -4   7   1      104.23       96.44     49.92 o 
  -3   7   1      259.33      217.20     66.23 o 
  -2   7   1      593.17      617.88     85.04 o 
  -1   7   1      642.98      668.46     84.78 o 
   0   7   1       96.69      117.18     26.88 o 
   1   7   1       88.20      107.13     26.91 o 
   2   7   1      348.35      372.34     36.12 o 
   3   7   1      857.01      758.51     51.32 o 
   4   7   1       89.91       88.78     21.78 o 
   5   7   1        6.77       -3.51     12.68 o 
   6   7   1      160.35      175.66     32.03 o 
   7   7   1      297.28      313.92     73.26 o 
   8   7   1      190.08      178.93     62.52 o 
   9   7   1       22.34        9.79     46.56 o 
  -3   8   1       96.27       75.67     52.45 o 
  -2   8   1      745.87      719.11    101.04 o 
  -1   8   1      356.01      581.93     89.31 o 
   0   8   1       28.85       47.54     33.92 o 
   1   8   1       79.58      118.71     28.29 o 
   2   8   1      539.16      722.92    113.27 o 
   3   8   1      439.58      498.26     93.39 o 
   4   8   1      139.66      170.44     32.44 o 
   5   8   1       78.03       69.36     23.83 o 
   6   8   1      201.39      201.57     55.23 o 
   7   8   1      325.35      296.18     67.38 o 
  -1   9   1       17.26       -4.95     36.14 o 
   0   9   1       94.00      161.11     61.54 o 
   1   9   1      199.30      156.27     59.83 o 
   2   9   1      390.01      510.32     73.38 o 
   3   9   1      254.10      302.86     45.24 o 
   4   9   1       27.36       29.30     18.29 o 
   5   9   1       41.26       15.30     19.47 o 
   6   9   1      199.14      149.49     49.69 o 
   1  10   1       99.42       65.02     48.62 o 
   2  10   1      299.51      527.33     98.00 o 
   3  10   1       81.16       54.48     39.34 o 
   4  10   1       25.95        4.60     22.70 o 
   5  10   1       54.44       17.66     32.85 o 
   6  10   1       97.89       90.93     43.94 o 
  -4  -9   2      329.13      350.55     76.84 o 
  -3  -9   2      357.12      371.32     81.51 o 
  -2  -9   2       30.22       21.52     38.83 o 
  -6  -8   2       39.59       56.57     30.14 o 
  -5  -8   2      178.69      218.68     40.30 o 
  -4  -8   2       73.18       88.58     29.93 o 
  -3  -8   2       68.92       14.62     20.28 o 
  -2  -8   2       36.95      -20.54     20.54 o 
  -1  -8   2      174.45       81.42     42.68 o 
   0  -8   2      237.97      214.16     61.37 o 
   1  -8   2      105.73      101.30     53.43 o 
  -7  -7   2       58.09       21.73     32.66 o 
  -6  -7   2       89.52      131.95     44.50 o 
  -5  -7   2      316.13      286.05     43.86 o 
  -4  -7   2      174.22      189.15     34.87 o 
  -3  -7   2       74.55       68.66     24.09 o 
  -2  -7   2       58.65       36.38     20.77 o 
  -1  -7   2        6.37       11.38     21.89 o 
   0  -7   2      379.44      418.93     83.52 o 
   1  -7   2       71.18       78.50     40.79 o 
   2  -7   2       71.91       64.20     38.45 o 
  -8  -6   2       49.08       43.48     32.92 o 
  -7  -6   2       10.68       15.84     23.11 o 
  -6  -6   2      209.49      179.63     51.93 o 
  -5  -6   2      366.78      398.72     58.55 o 
  -4  -6   2      130.68      126.85     25.88 o 
  -3  -6   2       23.15       14.31     16.96 o 
  -2  -6   2      496.94      500.04     43.16 o 
  -1  -6   2     1369.09     1330.84     65.19 o 
   0  -6   2      158.77      128.00     40.11 o 
   1  -6   2      128.58      203.62     59.76 o 
   2  -6   2       77.54       34.79     29.34 o 
   3  -6   2      319.10      286.68     68.50 o 
   4  -6   2      210.94      109.15     55.06 o 
  -8  -5   2        5.59      -27.03     30.51 o 
  -7  -5   2        6.18       42.50     40.51 o 
  -6  -5   2      440.01      406.57     74.85 o 
  -5  -5   2      311.01      310.74     61.28 o 
  -4  -5   2      114.20      107.28     33.76 o 
  -3  -5   2       48.11       68.78     27.78 o 
  -2  -5   2      673.94      617.99     41.94 o 
  -1  -5   2     1002.31      950.35     50.51 o 
   0  -5   2     1165.75     1203.87     54.95 o 
   1  -5   2      164.82      177.01     44.67 o 
   2  -5   2      185.95      133.84     39.86 o 
   3  -5   2      524.54      496.73     70.97 o 
   4  -5   2      204.24      338.54     78.71 o 
   5  -5   2       67.51      236.14     71.65 o 
  -9  -4   2       28.26       73.57     58.29 o 
  -8  -4   2       14.01        8.11     40.14 o 
  -7  -4   2       93.02      118.10     50.11 o 
  -6  -4   2        5.86       -6.35     20.35 o 
  -5  -4   2       78.93       93.66     35.25 o 
  -4  -4   2       14.61       -0.49     15.02 o 
  -3  -4   2      227.52      219.81     42.85 o 
  -2  -4   2     1195.40     1117.46     69.78 o 
  -1  -4   2     1720.75     1643.62     60.14 o 
   0  -4   2      624.09      675.72     37.00 o 
   1  -4   2      161.13      195.17     21.81 o 
   2  -4   2      678.32      687.73     72.68 o 
   3  -4   2      590.92      657.85     73.59 o 
   4  -4   2      389.43      476.84     69.50 o 
   5  -4   2       19.75       12.59     27.19 o 
   6  -4   2      106.72      102.32     45.39 o 
  -9  -3   2        7.89       10.05     47.71 o 
  -8  -3   2       31.30       47.07     46.02 o 
  -7  -3   2      280.20      288.12     70.76 o 
  -6  -3   2     2125.91     2229.52    134.43 o 
  -5  -3   2      424.02      384.96     64.81 o 
  -4  -3   2       29.25       36.30     21.68 o 
  -3  -3   2      717.15      653.70     55.70 o 
  -2  -3   2     1727.17     1611.99     77.24 o 
  -1  -3   2     1375.57     1255.60     62.14 o 
   0  -3   2        0.85        2.96      7.18 o 
   1  -3   2      477.21      499.19     33.36 o 
   2  -3   2     1457.77     1587.18     96.91 o 
   3  -3   2     1196.75     1189.37     89.92 o 
   4  -3   2      223.06      252.59     54.18 o 
   5  -3   2      118.60      124.29     42.87 o 
   6  -3   2      173.56      159.09     49.12 o 
   7  -3   2      256.11      180.16     45.67 o 
  -9  -2   2        2.20       25.26     26.88 o 
  -8  -2   2       37.11       55.54     25.18 o 
  -7  -2   2      354.68      358.40     67.80 o 
  -6  -2   2      334.52      390.25     44.72 o 
  -5  -2   2      628.39      628.07     62.89 o 
  -4  -2   2     3651.01     3527.66    134.26 o 
  -3  -2   2     1719.33     1455.23     78.05 o 
  -2  -2   2     3601.18     3279.88    103.33 o 
  -1  -2   2      617.92      563.21     38.59 o 
   0  -2   2       97.27       99.56     15.05 o 
   1  -2   2        0.70        5.20      6.57 o 
   2  -2   2      183.17      153.05     33.57 o 
   3  -2   2     1064.66     1011.21     74.15 o 
   4  -2   2      193.01      152.37     39.90 o 
   5  -2   2      105.68      128.89     28.50 o 
   6  -2   2      346.61      407.35     87.83 o 
   7  -2   2      283.16      284.18     47.95 o 
   8  -2   2       36.84       40.76     28.93 o 
  -9  -1   2       16.39      -24.55     45.53 o 
  -8  -1   2       84.44      117.04     36.22 o 
  -7  -1   2      514.12      555.09     52.42 o 
  -6  -1   2      275.27      263.08     40.07 o 
  -5  -1   2       33.37       40.45     15.89 o 
  -4  -1   2       72.41       60.66     34.00 o 
  -3  -1   2     2723.24     2713.91     74.92 o 
  -2  -1   2     2662.81     2463.58     87.75 o 
  -1  -1   2       80.56       39.41     14.37 o 
   0  -1   2       75.31       74.95     10.69 o 
   1  -1   2     1282.98     1270.80     26.29 o 
   2  -1   2     4443.91     4733.21    127.51 o 
   3  -1   2       96.12       64.92     24.32 o 
   4  -1   2       19.50       16.33      6.73 o 
   5  -1   2      302.68      266.67     38.02 o 
   6  -1   2      523.82      387.18     44.81 o 
   7  -1   2      381.75      381.87     50.72 o 
   8  -1   2      117.39      128.30     35.14 o 
  -8   0   2      189.18      193.14     43.37 o 
  -7   0   2      375.29      454.48     52.68 o 
  -6   0   2      235.05      267.75     31.81 o 
  -5   0   2       42.33       42.67     13.45 o 
  -4   0   2      470.91      479.39     28.07 o 
  -3   0   2     1277.65     1360.17     53.29 o 
  -2   0   2      258.05      216.36     16.14 o 
  -1   0   2      243.32      218.69     24.60 o 
   0   0   2       23.10       38.24     13.06 o 
   1   0   2     5058.46     5309.03     63.38 o 
   2   0   2     2924.00     3043.42     48.89 o 
   3   0   2     2198.69     2337.83     43.35 o 
   4   0   2      575.59      566.72     42.12 o 
   5   0   2      369.94      326.01     23.43 o 
   6   0   2      929.13      973.31     42.43 o 
   7   0   2      280.34      283.29     54.76 o 
   8   0   2       57.40       49.82     24.34 o 
   9   0   2      209.22      177.76     68.29 o 
  -8   1   2      614.05      648.42     87.75 o 
  -7   1   2      288.27      331.10     64.82 o 
  -6   1   2      124.12      128.38     27.59 o 
  -5   1   2       62.28       55.57     19.12 o 
  -4   1   2      937.67      991.39     38.45 o 
  -3   1   2      662.56      666.85     24.07 o 
  -2   1   2      482.39      463.12     18.23 o 
  -1   1   2       68.38       52.49     11.41 o 
   0   1   2     2539.57     2692.78     34.98 o 
   1   1   2     4527.71     4956.53    108.51 o 
   2   1   2     4007.53     4244.82     48.36 o 
   3   1   2      507.22      454.50     19.99 o 
   4   1   2      200.79      188.36     17.79 o 
   5   1   2     1357.26     1434.02     45.92 o 
   6   1   2      629.13      635.31     35.52 o 
   7   1   2      180.22      172.85     27.79 o 
   8   1   2       32.71       34.41     25.36 o 
   9   1   2       28.04       95.97     53.17 o 
  -8   2   2       50.76       40.11     41.58 o 
  -7   2   2      587.17      550.08     79.73 o 
  -6   2   2       74.38       57.24     61.07 o 
  -5   2   2      247.44      248.11     24.87 o 
  -4   2   2      959.84      958.97     32.39 o 
  -3   2   2     2148.74     2196.71     41.92 o 
  -2   2   2      364.58      356.61     17.04 o 
  -1   2   2      255.37      276.44     20.85 o 
   0   2   2     1225.56     1121.18     34.38 o 
   1   2   2     4265.06     4338.63     45.89 o 
   2   2   2      798.22      669.62     45.72 o 
   3   2   2       27.73       22.92      6.21 o 
   4   2   2      537.70      549.77     25.28 o 
   5   2   2      986.55      974.69     38.09 o 
   6   2   2      798.91      793.72     39.39 o 
   7   2   2       90.27       92.27     20.34 o 
   8   2   2       46.90       46.74     26.27 o 
   9   2   2      155.47      161.08     64.83 o 
  -7   3   2       85.50       40.16     33.36 o 
  -6   3   2        6.02        9.30     22.40 o 
  -5   3   2      276.19      302.89     35.51 o 
  -4   3   2      902.07      866.73     31.94 o 
  -3   3   2      973.72      853.46     33.38 o 
  -2   3   2      413.38      407.24     29.58 o 
  -1   3   2     3951.59     3948.00     83.65 o 
   0   3   2     3824.09     4207.76     89.42 o 
   1   3   2     2557.01     2760.92     55.66 o 
   2   3   2      815.95      755.80     22.00 o 
   3   3   2      139.54      151.18     21.89 o 
   4   3   2      865.96      945.32    129.82 o 
   5   3   2     2043.49     2115.05     54.66 o 
   6   3   2      472.60      445.72     30.32 o 
   7   3   2      110.16      148.97     23.43 o 
   8   3   2      111.13      136.46     43.78 o 
   9   3   2      195.34      273.21     51.21 o 
  10   3   2      123.63      144.21     68.01 o 
  -6   4   2       60.36      117.58     45.30 o 
  -5   4   2       86.51      159.24     47.54 o 
  -4   4   2      872.50      919.20     56.77 o 
  -3   4   2      292.21      277.30     31.36 o 
  -2   4   2      227.56      240.57     27.50 o 
  -1   4   2      349.41      321.37     26.12 o 
   0   4   2     4175.69     4400.68    102.35 o 
   1   4   2     4244.11     4639.96     86.89 o 
   2   4   2      254.28      239.75     20.05 o 
   3   4   2      421.99      387.49     25.11 o 
   4   4   2     1502.70     1446.28     62.89 o 
   5   4   2      893.41      847.18     52.93 o 
   6   4   2      613.53      616.52     49.75 o 
   7   4   2      131.63      184.94     41.03 o 
   8   4   2      147.51      187.61     44.52 o 
   9   4   2      243.19      224.47     51.20 o 
  10   4   2       64.81       75.33     44.99 o 
  -6   5   2       87.48       37.40     25.79 o 
  -5   5   2      800.94      682.03     86.00 o 
  -4   5   2      576.97      525.27     75.34 o 
  -3   5   2      246.91      198.93     52.92 o 
  -2   5   2      119.99      108.98     22.96 o 
  -1   5   2      835.86      800.86     44.59 o 
   0   5   2     1100.28     1083.80     63.11 o 
   1   5   2       51.74       33.66     12.59 o 
   2   5   2      151.78      157.32     22.28 o 
   3   5   2      338.09      310.41     46.37 o 
   4   5   2     1107.44     1014.39     43.53 o 
   5   5   2      765.43      717.87     84.01 o 
   6   5   2        3.38       11.39     18.79 o 
   7   5   2        1.56        7.56     21.65 o 
   8   5   2      278.93      320.92     55.46 o 
   9   5   2      177.15      161.68    151.74 o 
  10   5   2       75.19       76.22     44.80 o 
  -4   6   2      259.08      386.92     83.92 o 
  -3   6   2       73.03       43.55     31.00 o 
  -2   6   2      162.08      158.35     50.67 o 
  -1   6   2      862.88      810.34     79.66 o 
   0   6   2      783.75      767.06     46.93 o 
   1   6   2      318.81      341.22     32.43 o 
   2   6   2       12.05        6.30      9.90 o 
   3   6   2      636.32      568.89     38.47 o 
   4   6   2     1258.73     1244.71     54.22 o 
   5   6   2      415.59      363.36     32.82 o 
   6   6   2      116.24      109.19     41.75 o 
   7   6   2      117.89      135.97     50.30 o 
   8   6   2       43.72      101.13     48.43 o 
   9   6   2      104.33      165.12     60.83 o 
  -4   7   2      347.35      289.53     79.41 o 
  -3   7   2      112.33      142.42     53.90 o 
  -2   7   2      197.37      220.26     61.05 o 
  -1   7   2      686.99      775.86     87.23 o 
   0   7   2      562.52      662.52     58.62 o 
   1   7   2       74.63       78.90     23.03 o 
   2   7   2      220.74      246.01     36.74 o 
   3   7   2      822.35      857.37     52.52 o 
   4   7   2      841.21      784.04     47.91 o 
   5   7   2      234.15      280.67     31.27 o 
   6   7   2       47.39       83.29     36.70 o 
   7   7   2      210.72      289.78     67.49 o 
   8   7   2      514.12      569.43     99.24 o 
   9   7   2      144.21      172.60     67.94 o 
  -3   8   2        3.69       17.31     43.52 o 
  -2   8   2      432.90      572.00    103.45 o 
  -1   8   2      531.68      594.43     84.66 o 
   0   8   2      201.63      182.76     58.55 o 
   1   8   2       64.09       80.48     27.52 o 
   2   8   2      156.69      200.86     35.75 o 
   3   8   2      585.53      661.05     93.95 o 
   4   8   2      348.91      353.78     40.01 o 
   5   8   2       28.06       42.80     27.94 o 
   6   8   2       40.22       44.08     26.35 o 
   7   8   2      173.63      159.07     48.90 o 
   8   8   2      217.39      168.91     59.22 o 
   9   8   2       51.16       72.24     56.26 o 
  -1   9   2      210.48      213.74     72.05 o 
   0   9   2       91.58      149.10     59.06 o 
   1   9   2       31.59      -11.21     26.94 o 
   2   9   2      337.73      343.37     47.87 o 
   3   9   2      385.94      503.71     97.13 o 
   4   9   2       86.71      101.28     27.92 o 
   5   9   2       21.10       63.31     32.66 o 
   6   9   2       50.69       14.58     28.81 o 
   7   9   2      238.32      241.49     61.42 o 
   1  10   2       80.21       71.21     55.91 o 
   2  10   2      257.93      233.78     71.35 o 
   3  10   2      411.09      501.35     56.71 o 
   4  10   2      224.11      387.32     75.88 o 
   5  10   2       22.42       28.95     31.24 o 
   6  10   2      115.00      136.32     47.33 o 
  -5  -8   3       66.61      109.62     33.45 o 
  -4  -8   3        5.75        3.69     20.80 o 
  -3  -8   3        6.53       33.43     33.43 o 
  -2  -8   3       24.89       -4.74     32.08 o 
  -1  -8   3       22.81       44.18     41.72 o 
   0  -8   3      179.20      133.84     56.33 o 
  -6  -7   3        5.36      -13.18     22.38 o 
  -5  -7   3       88.25       87.89     25.94 o 
  -4  -7   3      453.83      477.38     50.10 o 
  -3  -7   3      321.13      391.62     53.91 o 
  -2  -7   3        1.21       -6.26     29.90 o 
  -1  -7   3      125.22      154.70     52.45 o 
   0  -7   3      247.50      284.67     72.77 o 
   1  -7   3      264.16      265.91     69.50 o 
   2  -7   3       28.28      -13.34     20.77 o 
  -7  -6   3        4.01       10.54     28.17 o 
  -6  -6   3       31.42       41.07     32.92 o 
  -5  -6   3      205.85      206.59     52.68 o 
  -4  -6   3      410.38      453.81     60.48 o 
  -3  -6   3       99.91       82.41     24.07 o 
  -2  -6   3      186.13      196.54     35.26 o 
  -1  -6   3      252.79      321.44     70.97 o 
   0  -6   3      461.08      357.49     71.09 o 
   1  -6   3      186.12      150.52     47.17 o 
   2  -6   3       16.48       18.67     23.81 o 
   3  -6   3       60.58       68.33     35.00 o 
  -8  -5   3       61.01       83.80     56.70 o 
  -7  -5   3        8.07      -24.20     28.50 o 
  -6  -5   3       40.24       26.19     27.47 o 
  -5  -5   3      413.83      444.77     63.03 o 
  -4  -5   3      334.18      374.75     52.54 o 
  -3  -5   3      174.60      121.95     36.07 o 
  -2  -5   3      265.28      270.17     36.49 o 
  -1  -5   3      590.38      573.38     42.08 o 
   0  -5   3      712.60      675.73     76.07 o 
   1  -5   3      150.21      159.47     42.50 o 
   2  -5   3       81.06       59.32     29.65 o 
   3  -5   3      104.21      185.47     54.81 o 
   4  -5   3      370.60      427.78     92.09 o 
   5  -5   3      109.00       79.06     44.67 o 
  -8  -4   3      354.41      378.49     90.74 o 
  -7  -4   3       43.53       59.13     34.34 o 
  -6  -4   3       84.81       30.88     29.65 o 
  -5  -4   3      593.39      573.00     66.98 o 
  -4  -4   3      245.86      246.66     49.08 o 
  -3  -4   3       39.58       48.41     24.93 o 
  -2  -4   3       25.29        7.03     15.23 o 
  -1  -4   3     1210.33     1102.52     52.71 o 
   0  -4   3     1009.47      992.07     48.21 o 
   1  -4   3      197.61      163.44     41.75 o 
   2  -4   3       98.40       97.33     33.45 o 
   3  -4   3      504.49      544.38     68.59 o 
   4  -4   3      382.22      440.33     83.71 o 
   5  -4   3      178.56      313.45     72.59 o 
   6  -4   3       48.52       70.53     29.43 o 
  -8  -3   3        0.14      -27.80     38.62 o 
  -7  -3   3      199.46      257.43     66.98 o 
  -6  -3   3     1627.49     1584.00    116.74 o 
  -5  -3   3      700.40      745.98     73.29 o 
  -4  -3   3      313.72      242.78     50.95 o 
  -3  -3   3       17.76       42.52     23.08 o 
  -2  -3   3      559.76      498.85     48.64 o 
  -1  -3   3      306.03      222.15     31.77 o 
   0  -3   3       13.36       16.01      9.98 o 
   1  -3   3      107.89      114.37     18.37 o 
   2  -3   3      216.17      220.42     47.26 o 
   3  -3   3      658.84      683.62     72.42 o 
   4  -3   3      571.88      655.00     75.13 o 
   5  -3   3       57.49       80.62     41.05 o 
   6  -3   3       10.57       17.21     22.90 o 
   7  -3   3      152.81      130.63     39.27 o 
  -8  -2   3        5.29        6.52     36.59 o 
  -7  -2   3       69.90       93.24     39.76 o 
  -6  -2   3      106.48      154.89     50.14 o 
  -5  -2   3      596.33      704.18     73.78 o 
  -4  -2   3       55.62       27.64     20.25 o 
  -3  -2   3       74.29       81.32     27.15 o 
  -2  -2   3      945.37      826.20     58.99 o 
  -1  -2   3     1725.83     1495.34     70.18 o 
   0  -2   3     1094.52     1038.87     41.64 o 
   1  -2   3       25.88       43.05     11.77 o 
   2  -2   3      466.71      372.65     46.16 o 
   3  -2   3     1248.68     1080.52     81.42 o 
   4  -2   3      481.21      522.56     60.91 o 
   5  -2   3      185.92      199.22     35.30 o 
   6  -2   3      184.72      174.41     48.27 o 
   7  -2   3       84.56      126.06     36.88 o 
  -8  -1   3       29.56       45.12     28.24 o 
  -7  -1   3      156.35      147.18     52.20 o 
  -6  -1   3      496.84      537.70     50.08 o 
  -5  -1   3      162.72      153.85     30.62 o 
  -4  -1   3        0.68       13.06     16.14 o 
  -3  -1   3      436.90      486.94     50.18 o 
  -2  -1   3     1646.99     1482.00     77.77 o 
  -1  -1   3     2765.42     2620.72     63.06 o 
   0  -1   3      288.24      276.04     18.93 o 
   1  -1   3     1306.06     1349.47     31.35 o 
   2  -1   3     1938.96     1996.65     44.23 o 
   3  -1   3     1328.80     1365.73     79.31 o 
   4  -1   3      604.61      583.24     58.27 o 
   5  -1   3       71.58       76.32     24.17 o 
   6  -1   3      265.45      322.13     49.57 o 
   7  -1   3      860.65      839.48     64.07 o 
   8  -1   3      219.80      179.86     42.26 o 
  -8   0   3       50.87       43.59     26.26 o 
  -7   0   3      270.60      309.48     49.24 o 
  -6   0   3      426.80      495.60     82.95 o 
  -5   0   3        2.58       -8.36     11.82 o 
  -4   0   3       11.28       11.25     15.17 o 
  -3   0   3      783.43      795.08     36.33 o 
  -2   0   3     2881.08     2736.97     59.06 o 
  -1   0   3     1077.92     1037.02     58.08 o 
   0   0   3      574.28      568.10     39.34 o 
   1   0   3      709.35      786.11     41.63 o 
   2   0   3     2161.80     2257.10     49.52 o 
   3   0   3     1804.82     1922.91     47.50 o 
   4   0   3      117.97      105.83     14.16 o 
   5   0   3      139.75      112.72     30.14 o 
   6   0   3      302.87      296.28     41.30 o 
   7   0   3      207.56      191.72     35.37 o 
   8   0   3      189.54      215.34     40.85 o 
   9   0   3      135.82      168.14     63.87 o 
  -8   1   3      104.15       88.95     39.49 o 
  -7   1   3      410.11      430.28    113.86 o 
  -6   1   3      265.00      243.30     50.88 o 
  -5   1   3      258.41      240.38     35.04 o 
  -4   1   3      141.29      146.02     20.79 o 
  -3   1   3      338.76      299.77     22.81 o 
  -2   1   3     1522.98     1437.19     54.44 o 
  -1   1   3      485.27      462.43     35.48 o 
   0   1   3        1.07        6.21      9.74 o 
   1   1   3     1042.58     1019.55     49.67 o 
   2   1   3     2685.46     2770.01     46.83 o 
   3   1   3     1076.20     1082.47     31.72 o 
   4   1   3      293.10      271.61     29.28 o 
   5   1   3      198.27      196.93     19.18 o 
   6   1   3      689.44      690.62     41.49 o 
   7   1   3      458.67      521.36     47.74 o 
   8   1   3       39.74       64.20     38.41 o 
   9   1   3        0.21       -8.48     39.95 o 
  -8   2   3       42.39      -17.08     22.99 o 
  -7   2   3      254.86      287.09     46.81 o 
  -6   2   3      134.02      123.13     28.56 o 
  -5   2   3       51.57       54.12     19.71 o 
  -4   2   3      630.68      615.70     27.13 o 
  -3   2   3     4523.95     4617.10    160.85 o 
  -2   2   3     1914.36     1963.85     79.84 o 
  -1   2   3      262.49      212.57     20.51 o 
   0   2   3      620.07      642.12     20.87 o 
   1   2   3     2083.34     2098.45     37.62 o 
   2   2   3     3783.94     3820.37     85.25 o 
   3   2   3     1846.10     1926.10     35.47 o 
   4   2   3      157.55      133.91     14.72 o 
   5   2   3      733.63      722.92     32.57 o 
   6   2   3      783.73      776.73     40.34 o 
   7   2   3      360.71      370.71     39.96 o 
   8   2   3       51.83       59.78     42.68 o 
   9   2   3       30.50      139.50     55.44 o 
  -7   3   3       84.74       84.41     39.69 o 
  -6   3   3       80.61      108.89     32.58 o 
  -5   3   3       32.55       47.08     15.12 o 
  -4   3   3      616.73      564.16     33.40 o 
  -3   3   3      828.89      827.00     38.55 o 
  -2   3   3     1492.98     1408.99     56.20 o 
  -1   3   3      707.86      674.52     36.55 o 
   0   3   3      584.64      580.19     41.88 o 
   1   3   3     3304.36     3341.88     51.21 o 
   2   3   3     2098.98     2021.10     48.71 o 
   3   3   3       78.44       64.99     14.23 o 
   4   3   3      954.51      940.30     74.00 o 
   5   3   3     1041.08     1075.45     36.13 o 
   6   3   3      847.14      887.38     38.96 o 
   7   3   3      200.71      173.50     33.20 o 
   8   3   3       20.78        3.40     25.54 o 
   9   3   3       98.17      119.94     52.26 o 
  10   3   3       34.40       89.34     69.15 o 
  -6   4   3       43.55       35.86     31.96 o 
  -5   4   3      155.12      198.11     52.96 o 
  -4   4   3      576.50      510.42     34.06 o 
  -3   4   3      932.85      895.95     51.23 o 
  -2   4   3       86.68       47.07     15.78 o 
  -1   4   3       11.76       25.72     10.70 o 
   0   4   3     1089.31     1134.57     47.41 o 
   1   4   3     1943.88     1959.14     81.41 o 
   2   4   3     1035.01     1070.86     33.44 o 
   3   4   3      152.11      150.00     11.82 o 
   4   4   3       33.78       23.88     13.00 o 
   5   4   3      282.67      276.34     72.24 o 
   6   4   3      762.58      837.27     57.18 o 
   7   4   3       87.26      104.27     30.87 o 
   8   4   3       92.48      102.85     35.49 o 
   9   4   3      131.20      126.18     38.99 o 
  10   4   3      406.89      363.12     97.47 o 
  -6   5   3       19.35       17.19     26.61 o 
  -5   5   3      150.59      125.06     46.65 o 
  -4   5   3      610.69      601.85     78.61 o 
  -3   5   3      491.33      532.34     42.79 o 
  -2   5   3       66.09       80.15     22.04 o 
  -1   5   3      244.60      237.99     49.52 o 
   0   5   3      915.59      799.45     43.52 o 
   1   5   3     2060.32     2334.70     71.03 o 
   2   5   3      629.29      657.05     36.34 o 
   3   5   3      195.12      216.65     21.37 o 
   4   5   3      922.16      960.68     51.21 o 
   5   5   3     1091.46      996.91     34.99 o 
   6   5   3       45.26       21.28     21.57 o 
   7   5   3       37.36       28.68     22.40 o 
   8   5   3       56.79       51.16     28.63 o 
   9   5   3      238.49      358.81     59.90 o 
  10   5   3      103.21       91.54     44.25 o 
  -5   6   3      309.72      162.16     60.30 o 
  -4   6   3      422.69      417.39     80.79 o 
  -3   6   3      251.72      180.43     54.99 o 
  -2   6   3       68.54       75.67     28.92 o 
  -1   6   3      263.71      267.39     35.60 o 
   0   6   3     1307.40     1306.81     62.36 o 
   1   6   3      992.42     1046.59     53.92 o 
   2   6   3      272.22      240.95     31.61 o 
   3   6   3      170.02      180.79     47.69 o 
   4   6   3      710.17      722.19     38.99 o 
   5   6   3      980.54     1059.87     91.51 o 
   6   6   3      594.14      619.90     74.51 o 
   7   6   3       88.38      114.93     32.38 o 
   8   6   3      104.05       64.12     88.47 o 
   9   6   3      209.20      167.47     46.30 o 
  -4   7   3      418.81      507.71    100.36 o 
  -3   7   3       88.35       95.20     39.55 o 
  -2   7   3       56.32      109.92     47.33 o 
  -1   7   3      408.73      404.89     44.51 o 
   0   7   3      671.41      763.06     99.86 o 
   1   7   3      405.25      381.20     37.72 o 
   2   7   3       34.06       52.42     19.57 o 
   3   7   3      151.72      210.04     31.67 o 
   4   7   3      694.93      807.94    119.87 o 
   5   7   3      515.88      436.78     60.30 o 
   6   7   3      173.15      175.96     51.89 o 
   7   7   3       54.26       43.62     31.94 o 
   8   7   3      239.03      228.46     65.95 o 
   9   7   3      171.17      235.79     70.74 o 
  -3   8   3       23.62       78.43     51.26 o 
  -2   8   3       75.02       74.08     39.93 o 
  -1   8   3      384.93      455.28     84.48 o 
   0   8   3      790.71      897.95     62.51 o 
   1   8   3      103.60       95.54     26.34 o 
   2   8   3        8.86        9.76     19.78 o 
   3   8   3      291.31      354.00     45.05 o 
   4   8   3      594.47      636.60     47.39 o 
   5   8   3      419.91      397.62     71.07 o 
   6   8   3       45.78       76.70     33.50 o 
   7   8   3      260.81      283.59     63.52 o 
   8   8   3      361.18      357.42     89.64 o 
   9   8   3      141.74      138.91     71.65 o 
  -2   9   3       99.03      118.28     60.93 o 
  -1   9   3      420.57      646.97    114.66 o 
   0   9   3      288.71      247.01     69.13 o 
   1   9   3      198.04      240.58     41.63 o 
   2   9   3      320.31      296.03     45.61 o 
   3   9   3      350.27      402.90     52.12 o 
   4   9   3      502.29      550.39     72.66 o 
   5   9   3      116.22      130.24     46.40 o 
   6   9   3       36.17       50.72     29.93 o 
   7   9   3       13.05        5.77     28.57 o 
   8   9   3       56.89       14.60     28.34 o 
   0  10   3      163.20      163.96     61.82 o 
   1  10   3       28.99       19.18     35.46 o 
   2  10   3       65.63       75.42     32.34 o 
   3  10   3      632.60      673.46     83.71 o 
   4  10   3      451.17      408.21     81.16 o 
   5  10   3       59.25      126.18     46.12 o 
   6  10   3       18.31       28.81     30.63 o 
  -5  -7   4       14.54       13.06     21.70 o 
  -4  -7   4      195.17      169.81     35.90 o 
  -3  -7   4      188.18      175.94     56.70 o 
  -2  -7   4       70.27       98.07     44.15 o 
  -1  -7   4        5.62        0.77     26.77 o 
   0  -7   4       48.77       89.78     44.81 o 
  -6  -6   4        5.92        2.41     28.17 o 
  -5  -6   4      107.97       66.35     36.75 o 
  -4  -6   4      397.49      359.38     66.49 o 
  -3  -6   4      270.95      315.38     46.99 o 
  -2  -6   4       62.06       57.93     20.16 o 
  -1  -6   4       34.43        6.54     27.96 o 
   0  -6   4      200.99      225.68     56.09 o 
   1  -6   4      229.43      294.64     67.33 o 
   2  -6   4      156.23      182.88     51.84 o 
   3  -6   4       16.52      -11.54     21.05 o 
  -7  -5   4       30.56      -17.50     28.06 o 
  -6  -5   4        9.14       22.85     27.05 o 
  -5  -5   4       80.21      107.75     40.11 o 
  -4  -5   4      131.22      163.25     49.67 o 
  -3  -5   4      287.71      308.43     56.61 o 
  -2  -5   4       80.54       53.15     21.11 o 
  -1  -5   4      112.74       77.64     24.21 o 
   0  -5   4      390.93      378.72     72.52 o 
   1  -5   4      420.72      438.86     63.54 o 
   2  -5   4       57.28       47.94     27.61 o 
   3  -5   4       76.67       80.67     39.62 o 
   4  -5   4      123.70      236.96     62.31 o 
  -8  -4   4      328.23      524.04    111.09 o 
  -7  -4   4       29.08       37.22     30.63 o 
  -6  -4   4       49.50       87.40     39.48 o 
  -5  -4   4      169.53      168.14     47.87 o 
  -4  -4   4      408.99      409.21     56.77 o 
  -3  -4   4        0.28       -5.02     15.28 o 
  -2  -4   4       35.97       46.23     23.04 o 
  -1  -4   4      222.04      204.92     29.81 o 
   1  -4   4      349.48      277.66     58.20 o 
   2  -4   4       98.31       88.40     35.14 o 
   3  -4   4       14.53       37.05     23.76 o 
   4  -4   4      134.26      317.54     70.04 o 
   5  -4   4      235.35      188.60     57.68 o 
  -8  -3   4        1.67       -2.41     46.84 o 
  -7  -3   4       17.45       -3.34     32.26 o 
  -6  -3   4       50.72       76.95     40.11 o 
  -5  -3   4      364.99      418.37     61.00 o 
  -4  -3   4      325.11      331.16     49.53 o 
  -3  -3   4      123.22      118.56     36.23 o 
  -2  -3   4      215.83      225.86     43.08 o 
  -1  -3   4      239.32      247.15     41.44 o 
   0  -3   4      912.23      804.33     46.88 o 
   1  -3   4      360.53      329.98     38.52 o 
   2  -3   4       83.49      103.24     32.82 o 
   3  -3   4      440.15      409.33     57.33 o 
   4  -3   4      579.30      533.99     68.80 o 
   5  -3   4       95.11      123.17     42.29 o 
   6  -3   4       75.04       72.59     28.97 o 
  -8  -2   4       23.28       25.70     47.21 o 
  -7  -2   4        6.63       -3.25     26.12 o 
  -6  -2   4      120.84      161.36     51.82 o 
  -5  -2   4      540.60      611.08     72.98 o 
  -4  -2   4      354.35      388.72     54.50 o 
  -3  -2   4      185.38      206.94     43.76 o 
  -2  -2   4      251.13      190.59     38.08 o 
  -1  -2   4     1897.81     1847.87     87.05 o 
   0  -2   4     1206.76     1205.04     63.26 o 
   1  -2   4      239.92      225.57     23.76 o 
   2  -2   4      189.75      174.67     19.33 o 
   3  -2   4      364.91      395.54     53.24 o 
   4  -2   4      815.02      840.83     80.25 o 
   5  -2   4      836.14      821.58     84.50 o 
   6  -2   4       96.47       70.54     42.66 o 
   7  -2   4       86.59       62.52     42.92 o 
  -8  -1   4        6.82        4.16     37.78 o 
  -7  -1   4        9.87       13.36     31.73 o 
  -6  -1   4      187.71      184.47     51.26 o 
  -5  -1   4      499.04      422.06     72.68 o 
  -4  -1   4      212.47      169.26     46.58 o 
  -3  -1   4       45.52       48.43     24.11 o 
  -2  -1   4      767.84      800.44     44.45 o 
  -1  -1   4     1458.43     1411.36     53.06 o 
   0  -1   4      939.94      850.53     37.15 o 
   1  -1   4      150.87      125.37     14.45 o 
   2  -1   4      136.65      137.02     32.08 o 
   3  -1   4      924.06      943.05     83.47 o 
   4  -1   4      533.06      479.13     57.73 o 
   5  -1   4       48.36       57.45     31.61 o 
   6  -1   4      147.79      125.58     31.36 o 
   7  -1   4      338.15      283.88     48.15 o 
   8  -1   4      150.42      201.76     68.73 o 
  -8   0   4        9.74      -17.27     21.97 o 
  -7   0   4      227.55      206.61     42.85 o 
  -6   0   4      360.94      326.76     48.31 o 
  -5   0   4      132.75      148.97     30.73 o 
  -4   0   4       45.78       41.97     17.70 o 
  -3   0   4       68.74       78.31     17.17 o 
  -2   0   4      611.06      610.05     65.67 o 
  -1   0   4     1849.81     1880.86     87.19 o 
   0   0   4      454.62      442.76     40.46 o 
   1   0   4      153.51      171.59     29.25 o 
   2   0   4      821.10      812.34     36.09 o 
   3   0   4     1311.61     1308.11     44.40 o 
   4   0   4      951.38      924.74     34.04 o 
   5   0   4      152.95      185.80     33.92 o 
   6   0   4       47.15       63.22     25.02 o 
   7   0   4      102.03      110.28     60.47 o 
   8   0   4      265.69      284.04     78.05 o 
  -8   1   4       10.54       12.36     27.17 o 
  -7   1   4      125.19       90.59     29.48 o 
  -6   1   4      651.09      656.64     56.01 o 
  -5   1   4     1031.44     1117.95    108.11 o 
  -4   1   4      110.70      120.04     21.49 o 
  -3   1   4      329.84      318.08     36.59 o 
  -2   1   4     1808.28     1638.01     63.79 o 
  -1   1   4     1402.63     1364.14     56.40 o 
   0   1   4     1084.40     1182.01     65.83 o 
   1   1   4     1133.95     1093.70     60.67 o 
   2   1   4     1317.48     1286.01     42.67 o 
   3   1   4     2177.43     2171.11     63.31 o 
   4   1   4      412.13      413.78     24.61 o 
   5   1   4      130.65      116.30     18.28 o 
   6   1   4      120.38      120.94     35.35 o 
   7   1   4      240.77      247.85     63.99 o 
   8   1   4      138.96      132.65     63.87 o 
   9   1   4       36.66       58.80     49.53 o 
  -7   2   4      165.61      200.04     41.59 o 
  -6   2   4      355.97      383.24     51.60 o 
  -5   2   4       31.85       18.93     16.24 o 
  -4   2   4      182.57      183.99     25.36 o 
  -3   2   4      821.51      798.00     49.50 o 
  -2   2   4     1529.42     1514.96     62.33 o 
  -1   2   4     1230.99     1231.19     86.28 o 
   0   2   4       48.15       50.94      9.98 o 
   1   2   4       77.12       80.16     15.29 o 
   2   2   4     4184.60     4291.25     88.56 o 
   3   2   4     1875.04     1956.88     42.58 o 
   4   2   4      366.10      381.95     21.60 o 
   5   2   4       48.59       50.69     12.81 o 
   6   2   4      309.84      373.45     62.75 o 
   7   2   4      492.81      458.14     43.84 o 
   8   2   4       10.29        1.17     32.87 o 
   9   2   4       14.46       -3.71     43.80 o 
  -6   3   4      199.44      163.43     35.67 o 
  -5   3   4       59.71       88.44     20.43 o 
  -4   3   4       19.37       32.08     14.50 o 
  -3   3   4      406.39      406.10     48.38 o 
  -2   3   4     1372.11     1206.67     56.78 o 
  -1   3   4      386.31      359.10     29.56 o 
   0   3   4      170.00      166.71     15.26 o 
   1   3   4      751.87      739.89     26.95 o 
   2   3   4      144.59      101.33     26.52 o 
   3   3   4      202.62      168.96     24.60 o 
   4   3   4      178.61      211.42     29.27 o 
   5   3   4      142.38      140.30     26.30 o 
   6   3   4      739.94      748.08     51.53 o 
   7   3   4      507.86      515.04     46.36 o 
   8   3   4      710.33      698.26     60.00 o 
   9   3   4       91.15      108.87     58.38 o 
  -6   4   4      129.85       89.10     37.61 o 
  -5   4   4       23.35       27.75     18.15 o 
  -4   4   4      147.94      133.65     24.39 o 
  -3   4   4      898.94      898.58     54.85 o 
  -2   4   4      825.82      714.06     45.72 o 
  -1   4   4      376.67      340.41     30.92 o 
   0   4   4      251.44      210.23     23.94 o 
   1   4   4     1604.60     1565.96     41.32 o 
   2   4   4     2798.47     2836.25     94.66 o 
   3   4   4      660.52      648.43     40.86 o 
   4   4   4       53.74       75.94     20.29 o 
   5   4   4      307.21      326.21     60.02 o 
   6   4   4      633.32      638.34     54.04 o 
   7   4   4      542.19      487.23     48.96 o 
   8   4   4       30.49       74.34     31.25 o 
   9   4   4      163.63      146.79     43.06 o 
  -6   5   4       51.13       52.66     26.38 o 
  -5   5   4       40.43       39.74     36.28 o 
  -4   5   4      243.17      217.55     36.32 o 
  -3   5   4      726.69      677.73     49.50 o 
  -2   5   4      532.02      437.01     40.05 o 
  -1   5   4       84.71       72.59     19.19 o 
   0   5   4      406.45      376.05     60.94 o 
   1   5   4     1185.37     1185.15     51.40 o 
   2   5   4     1291.65     1278.76     48.55 o 
   3   5   4      332.63      317.35     19.37 o 
   4   5   4      475.15      528.04     41.45 o 
   5   5   4      670.27      622.84    121.05 o 
   6   5   4      763.68      803.23     57.44 o 
   7   5   4      265.00      310.23     46.89 o 
   8   5   4       36.31       44.74     25.30 o 
   9   5   4       20.96       38.11     29.68 o 
  10   5   4        0.22      -32.79     32.79 o 
  -5   6   4       38.25       45.79     38.94 o 
  -4   6   4      344.50      384.98     80.04 o 
  -3   6   4      497.32      591.65     49.24 o 
  -2   6   4       75.20       91.38     24.90 o 
  -1   6   4       57.52       76.51     24.28 o 
   0   6   4      313.15      315.88     59.16 o 
   1   6   4     1178.97     1183.53     56.81 o 
   2   6   4      655.81      592.78     39.08 o 
   3   6   4      169.22      238.70     25.61 o 
   4   6   4      479.93      453.11     42.64 o 
   5   6   4      711.74      808.57     58.31 o 
   6   6   4      714.83      727.39     57.64 o 
   7   6   4      115.41      117.91     33.21 o 
   8   6   4       46.78       50.01     27.64 o 
   9   6   4       59.38       57.40     46.61 o 
  -4   7   4      284.61      182.18     62.26 o 
  -3   7   4      319.19      312.09     73.10 o 
  -2   7   4      205.95      204.16     36.26 o 
  -1   7   4       26.42       29.74     20.61 o 
   0   7   4      354.85      434.16    102.61 o 
   1   7   4      870.06      891.30     55.92 o 
   2   7   4      351.77      339.97     37.70 o 
   3   7   4      187.15      212.05     42.45 o 
   4   7   4      274.27      204.21     48.38 o 
   5   7   4     1648.39     1622.15    116.09 o 
   6   7   4      797.92      866.55     91.30 o 
   7   7   4       80.48      100.91     28.67 o 
   8   7   4       43.64       44.02     27.65 o 
   9   7   4      127.12       96.13     64.62 o 
  -3   8   4      172.56      145.36     62.68 o 
  -2   8   4       29.13       26.87     40.14 o 
  -1   8   4      369.37      365.48     74.62 o 
   0   8   4     1192.49     1227.22     70.85 o 
   1   8   4      543.42      512.89     47.85 o 
   2   8   4      168.69      216.59     35.71 o 
   3   8   4       54.86       68.58     31.57 o 
   4   8   4      402.44      365.06     69.01 o 
   5   8   4      110.71       85.39     37.03 o 
   6   8   4       15.18       16.40     21.49 o 
   7   8   4      138.76      115.34     51.12 o 
   8   8   4       91.48       35.79     43.48 o 
   9   8   4      153.14       98.03     59.69 o 
  -2   9   4       42.65        6.52     42.52 o 
  -1   9   4      159.80      198.27     65.18 o 
   0   9   4      368.81      343.38     76.98 o 
   1   9   4      632.27      697.91     58.90 o 
   2   9   4      172.02      217.06     39.50 o 
   3   9   4      125.12      187.76     51.68 o 
   4   9   4      317.78      388.28     73.10 o 
   5   9   4      312.75      281.14     64.92 o 
   6   9   4       27.77       31.82     26.45 o 
   7   9   4      175.95       99.43     44.65 o 
   8   9   4        7.74        0.33     40.39 o 
   0  10   4      315.85      284.55     80.93 o 
   1  10   4       65.28       58.05     49.18 o 
   2  10   4        4.21       27.33     24.17 o 
   3  10   4      166.38      174.66     53.90 o 
   4  10   4      298.64      319.52     72.26 o 
   5  10   4      198.89      135.31     52.66 o 
   6  10   4       43.97       20.30     30.11 o 
  -5  -6   5       15.10       92.26     41.65 o 
  -4  -6   5       71.62       94.58     30.53 o 
  -3  -6   5      185.21      148.63     33.42 o 
  -2  -6   5      135.10      128.84     53.24 o 
  -1  -6   5       28.00      -14.53     23.92 o 
   0  -6   5       15.08       32.61     26.10 o 
  -6  -5   5       13.62        1.38     27.94 o 
  -5  -5   5       11.76       33.57     30.86 o 
  -4  -5   5       22.84       24.95     26.14 o 
  -3  -5   5      218.47      244.37     54.74 o 
  -2  -5   5       84.05       74.64     24.93 o 
  -1  -5   5       29.23        5.16     23.57 o 
   0  -5   5       96.62      112.25     42.01 o 
   1  -5   5       79.11      177.37     50.51 o 
   2  -5   5       91.11      245.72     63.17 o 
   3  -5   5       44.79       23.22     33.27 o 
  -6  -4   5        3.56       25.23     31.59 o 
  -5  -4   5       64.68       54.18     37.54 o 
  -4  -4   5      335.43      312.84     61.61 o 
  -3  -4   5      190.57      153.35     41.89 o 
  -2  -4   5       94.14      130.22     37.87 o 
  -1  -4   5       42.51       52.53     26.32 o 
   0  -4   5      258.95      188.14     49.36 o 
   1  -4   5      724.76      687.15     79.43 o 
   2  -4   5      245.93      364.92     72.24 o 
   3  -4   5        4.66      -17.54     17.54 o 
   4  -4   5      103.39      157.67     49.18 o 
   5  -4   5      135.63      168.88     57.05 o 
  -7  -3   5       38.99       45.88     49.60 o 
  -6  -3   5       18.70       43.83     34.69 o 
  -5  -3   5      157.35      150.78     49.76 o 
  -4  -3   5      413.95      440.33     61.21 o 
  -3  -3   5      475.32      448.09     56.75 o 
  -2  -3   5       60.36       72.07     28.53 o 
  -1  -3   5      104.31      114.59     33.41 o 
   0  -3   5      443.87      430.39     35.72 o 
   1  -3   5      378.83      467.24     63.31 o 
   2  -3   5      291.01      357.09     54.55 o 
   3  -3   5      445.69      506.07     66.79 o 
   4  -3   5      218.32      252.68     61.82 o 
   5  -3   5      277.65      331.53     69.22 o 
   6  -3   5       97.50      129.22     38.73 o 
  -7  -2   5       11.57       67.77     42.52 o 
  -6  -2   5       15.11       -7.08     25.53 o 
  -5  -2   5      196.47      299.41     63.71 o 
  -4  -2   5      486.15      449.28     63.33 o 
  -3  -2   5      123.50      174.30     43.27 o 
  -2  -2   5       44.95       51.65     22.94 o 
  -1  -2   5      197.53      252.61     45.04 o 
   0  -2   5      685.18      641.20     55.16 o 
   1  -2   5      566.58      547.92     58.81 o 
   2  -2   5       49.41       34.41     24.60 o 
   3  -2   5       24.64       50.23     23.50 o 
   4  -2   5      497.77      548.36     67.10 o 
   5  -2   5      503.37      426.52     64.62 o 
   6  -2   5       81.28      104.04     34.60 o 
   7  -2   5       43.18       40.96     30.94 o 
  -7  -1   5        2.53       11.33     36.98 o 
  -6  -1   5       31.79       69.13     39.32 o 
  -5  -1   5      281.85      269.72     64.71 o 
  -4  -1   5      353.40      449.70     60.39 o 
  -3  -1   5      169.77      144.49     39.97 o 
  -2  -1   5       27.01       18.13     12.20 o 
  -1  -1   5      571.86      775.17    126.77 o 
   0  -1   5     1207.65     1318.58     52.46 o 
   1  -1   5      541.42      544.34     28.45 o 
   2  -1   5      245.59      247.75     28.98 o 
   3  -1   5      237.50      195.80     44.15 o 
   4  -1   5      404.94      429.98     56.28 o 
   5  -1   5      181.58      155.90     34.01 o 
   6  -1   5      123.41       91.30     30.72 o 
   7  -1   5       31.82       28.57     41.61 o 
  -7   0   5      134.23       91.06     31.07 o 
  -6   0   5      159.84      212.55     42.44 o 
  -5   0   5      500.91      576.45     53.50 o 
  -4   0   5      381.34      433.48     63.01 o 
  -3   0   5       45.07       56.67     27.72 o 
  -2   0   5      661.90      673.86     45.31 o 
  -1   0   5     2017.58     2205.24     75.40 o 
   0   0   5     1316.29     1234.80     72.45 o 
   1   0   5      470.72      437.69     44.06 o 
   2   0   5       50.11       58.00     15.66 o 
   3   0   5      510.94      502.94     41.44 o 
   4   0   5      338.95      344.25     39.88 o 
   5   0   5      127.73      140.67     30.98 o 
   6   0   5       34.35       10.95     21.07 o 
   7   0   5       83.68      124.92     51.84 o 
   8   0   5      175.30      201.94     70.34 o 
  -7   1   5        0.82      -18.38     23.56 o 
  -6   1   5      285.86      390.40     56.76 o 
  -5   1   5      531.63      499.66     54.46 o 
  -4   1   5      179.12      195.87     35.89 o 
  -3   1   5       61.17       87.12     19.99 o 
  -2   1   5      122.15       77.61     27.36 o 
  -1   1   5      751.21      670.89     58.94 o 
   0   1   5     2232.11     2631.93    109.62 o 
   1   1   5      250.43      258.06     35.44 o 
   2   1   5      255.67      214.21     31.26 o 
   3   1   5      495.34      492.22     27.17 o 
   4   1   5      918.36      972.97     44.23 o 
   5   1   5      238.89      258.76     25.43 o 
   6   1   5       27.91        4.18     22.59 o 
   7   1   5       97.41      105.11     50.04 o 
   8   1   5      180.91      168.35     67.87 o 
  -7   2   5       46.53       -4.04     19.05 o 
  -6   2   5      182.19      151.72     37.00 o 
  -5   2   5      236.59      303.86     51.16 o 
  -4   2   5       83.68       93.65     23.70 o 
  -3   2   5       68.87      134.12     40.42 o 
  -2   2   5      799.90      778.59     49.02 o 
  -1   2   5     1255.78     1200.92     35.34 o 
   0   2   5       17.29       18.03      9.88 o 
   1   2   5       23.06       23.57     11.05 o 
   2   2   5      351.72      342.94     40.09 o 
   3   2   5     1082.11     1028.34     37.54 o 
   4   2   5      942.96      932.85     35.80 o 
   5   2   5      301.62      337.27     25.02 o 
   6   2   5     1268.03     1326.71     65.03 o 
   7   2   5      419.67      477.43     92.42 o 
   8   2   5      167.43      176.08     63.45 o 
   9   2   5       80.58      183.88     75.58 o 
  -6   3   5      297.67      364.08     55.24 o 
  -5   3   5      221.36      273.61     36.73 o 
  -4   3   5       49.72       87.11     21.07 o 
  -3   3   5      209.46      229.77     35.91 o 
  -2   3   5      965.86      880.21     53.28 o 
  -1   3   5     1450.26     1396.19     61.83 o 
   0   3   5      651.92      677.67     27.73 o 
   1   3   5      141.55      143.07     16.53 o 
   2   3   5      137.94      107.00     19.62 o 
   3   3   5     1407.45     1389.42     37.24 o 
   4   3   5      512.37      540.00     40.41 o 
   5   3   5      260.79      282.44     39.95 o 
   6   3   5       59.54       45.93     55.77 o 
   7   3   5      860.77      866.18     59.86 o 
   8   3   5      995.54     1023.19    118.10 o 
   9   3   5       52.26       38.06     39.60 o 
  -6   4   5      190.33       41.24    118.50 o 
  -5   4   5      107.33      158.35     29.69 o 
  -4   4   5       47.34       61.05     21.63 o 
  -3   4   5      251.93      242.41     38.37 o 
  -2   4   5     1018.73      915.49     55.88 o 
  -1   4   5      500.35      486.94     37.87 o 
   0   4   5      159.25      168.44     26.31 o 
   1   4   5      206.17      202.09     18.87 o 
   2   4   5     1722.80     1745.37     44.41 o 
   3   4   5     1369.99     1164.48     84.00 o 
   4   4   5      469.11      499.68     39.14 o 
   5   4   5      132.33      127.34     27.12 o 
   6   4   5      293.43      383.16     50.38 o 
   7   4   5      192.85      183.64     37.48 o 
   8   4   5        1.84        0.30     22.04 o 
   9   4   5      101.19      137.09     58.41 o 
  -5   5   5       21.46        3.72     18.07 o 
  -4   5   5        1.12      -16.66     16.66 o 
  -3   5   5      359.77      323.43     44.54 o 
  -2   5   5      649.99      584.05     47.34 o 
  -1   5   5      418.48      375.82     40.29 o 
   0   5   5       65.91       67.90     26.67 o 
   1   5   5      722.80      637.23     61.31 o 
   2   5   5     2332.36     2288.02     58.86 o 
   3   5   5      936.06      874.42     28.78 o 
   4   5   5      261.92      278.03     33.72 o 
   5   5   5      124.76      128.97     28.56 o 
   6   5   5      426.95      481.14     67.87 o 
   7   5   5      275.72      210.86     49.77 o 
   8   5   5      141.41      172.67     38.89 o 
   9   5   5        4.46       -0.99     23.18 o 
  -5   6   5       36.08       62.56     39.93 o 
  -4   6   5      205.14      176.64     56.40 o 
  -3   6   5      261.62      198.40     38.00 o 
  -2   6   5      348.77      349.73     45.44 o 
  -1   6   5      128.30      118.19     36.60 o 
   0   6   5      136.09      123.97     25.62 o 
   1   6   5      760.05      720.83     58.08 o 
   2   6   5      992.13     1017.13     49.44 o 
   3   6   5     1940.56     1867.54     50.17 o 
   4   6   5      524.84      551.09     47.05 o 
   5   6   5      273.63      294.94     42.29 o 
   6   6   5      462.16      473.59     47.66 o 
   7   6   5      309.43      300.66     47.77 o 
   8   6   5       48.83       76.95     26.33 o 
   9   6   5       34.71       46.78     32.98 o 
  -4   7   5      102.82      125.66     61.21 o 
  -3   7   5      764.16      673.65     88.87 o 
  -2   7   5      728.61      700.02     56.14 o 
  -1   7   5       64.44       64.04     23.52 o 
   0   7   5      173.08      212.64     34.06 o 
   1   7   5      572.06      586.84     46.35 o 
   2   7   5      761.95      744.66     46.69 o 
   3   7   5       41.57       21.03     18.55 o 
   4   7   5       21.66       55.49     24.93 o 
   5   7   5      554.24      574.81     52.25 o 
   6   7   5      465.34      465.83     62.69 o 
   7   7   5      215.92      206.49     41.06 o 
   8   7   5       54.22       60.88     33.93 o 
   9   7   5      112.60       58.80     88.41 o 
  -3   8   5      269.01      297.31     78.66 o 
  -2   8   5       93.46      112.28     49.11 o 
  -1   8   5      216.18      221.27     38.62 o 
   0   8   5      363.87      399.20     51.38 o 
   1   8   5      675.16      623.39     52.27 o 
   2   8   5      355.69      415.25     43.10 o 
   3   8   5      114.48      114.26     39.95 o 
   4   8   5       23.08       28.67     25.30 o 
   5   8   5       35.89       70.25     33.20 o 
   6   8   5      135.84      112.89     47.89 o 
   7   8   5       85.20      110.53     50.23 o 
   8   8   5       36.02       11.87     44.97 o 
   9   8   5       89.86       43.41     46.02 o 
  -1   9   5       26.26       10.65     36.91 o 
   0   9   5      164.43      161.26     36.47 o 
   1   9   5      498.85      472.57     72.91 o 
   2   9   5      162.41      119.43     43.52 o 
   3   9   5       52.38       58.10     37.17 o 
   4   9   5      178.56      174.35     54.62 o 
   5   9   5     1101.69     1326.45    118.68 o 
   6   9   5      338.65      270.98     67.70 o 
   7   9   5       20.61       82.33     44.72 o 
   8   9   5       62.06       44.95     53.76 o 
   0  10   5      251.60      329.45     87.94 o 
   1  10   5      243.22      371.86     78.33 o 
   2  10   5       71.74       48.99     42.94 o 
   3  10   5       33.42       37.52     37.43 o 
   4  10   5      235.71      444.67     90.06 o 
   5  10   5      338.25      219.14     63.40 o 
  -2  -6   6      105.90      116.51     54.34 o 
  -1  -6   6        3.77      -19.95     19.95 o 
  -5  -5   6        3.83       21.38     36.51 o 
  -4  -5   6       19.12       64.95     35.04 o 
  -3  -5   6      105.08      134.61     42.92 o 
  -2  -5   6      205.15      154.75     50.60 o 
  -1  -5   6      190.69      282.33     67.19 o 
   0  -5   6       37.95       -0.23     28.92 o 
   1  -5   6       36.14       83.68     38.99 o 
  -5  -4   6       27.88       75.95     35.14 o 
  -4  -4   6       49.06       99.94     35.53 o 
  -3  -4   6      196.45      213.58     51.21 o 
  -2  -4   6      127.85      103.54     35.51 o 
  -1  -4   6       15.49       24.54     15.40 o 
   0  -4   6      115.50       36.61     30.44 o 
   1  -4   6      538.30      583.14     77.31 o 
   2  -4   6      260.79      258.13     59.29 o 
   3  -4   6      116.13      116.34     46.93 o 
   4  -4   6       23.00       80.48     44.81 o 
  -6  -3   6       12.51        2.71     30.39 o 
  -5  -3   6        0.18       -9.25     22.89 o 
  -4  -3   6      105.52      112.00     41.56 o 
  -3  -3   6      249.01      246.91     55.56 o 
  -2  -3   6      164.11      192.50     45.49 o 
  -1  -3   6       40.68       52.66     29.27 o 
   0  -3   6       60.86       35.56     19.15 o 
   1  -3   6      206.30      200.40     51.37 o 
   2  -3   6      398.45      335.04     64.25 o 
   3  -3   6      129.98      181.03     50.91 o 
   4  -3   6       33.09       52.52     30.32 o 
   5  -3   6       98.19      176.94     56.54 o 
  -6  -2   6       13.86      -15.61     24.83 o 
  -5  -2   6       61.66       57.77     31.17 o 
  -4  -2   6      156.16      196.08     53.38 o 
  -3  -2   6      331.14      397.81     69.78 o 
  -2  -2   6      130.68      125.59     36.09 o 
  -1  -2   6       89.88      107.82     39.25 o 
   0  -2   6      357.77      298.94     52.17 o 
   1  -2   6      460.48      461.24     45.58 o 
   2  -2   6      227.19      201.47     47.89 o 
   3  -2   6       23.45       25.58     24.16 o 
   4  -2   6      111.93      109.73     39.22 o 
   5  -2   6      139.81      184.89     50.56 o 
   6  -2   6      177.63      169.63     41.73 o 
  -7  -1   6       45.82       67.42     49.43 o 
  -6  -1   6        6.78       20.84     38.15 o 
  -5  -1   6       66.71      107.93     41.35 o 
  -4  -1   6      772.35      760.41     84.90 o 
  -3  -1   6      671.27      700.02     76.74 o 
  -2  -1   6      106.75      118.34     26.98 o 
  -1  -1   6      120.48      102.12     22.93 o 
   0  -1   6      329.40      334.06     36.75 o 
   1  -1   6      570.59      546.75     48.10 o 
   2  -1   6        2.63       17.11     10.76 o 
   3  -1   6        0.73       -8.57     20.68 o 
   4  -1   6      109.85      128.96     40.81 o 
   5  -1   6      292.88      306.44     48.06 o 
   6  -1   6      178.73      159.04     75.35 o 
   7  -1   6       69.43       37.01     53.99 o 
  -7   0   6       29.02       63.71     56.98 o 
  -6   0   6       14.42        2.76     35.65 o 
  -5   0   6      144.94       89.87     45.79 o 
  -4   0   6      163.68      187.46     57.35 o 
  -3   0   6       87.35      121.09     27.29 o 
  -2   0   6      249.37      271.14     37.34 o 
  -1   0   6      220.91      289.71     37.53 o 
   0   0   6      754.74      807.09     68.10 o 
   1   0   6      363.26      313.52     42.12 o 
   2   0   6      314.59      305.80     29.30 o 
   3   0   6       79.29       86.17     20.59 o 
   4   0   6        6.14      -11.81     13.56 o 
   5   0   6      290.79      341.92     64.61 o 
   6   0   6      126.33      111.93     56.16 o 
   7   0   6       73.85      122.16     52.80 o 
  -6   1   6       28.92       74.60     30.14 o 
  -5   1   6      280.36      336.02     54.92 o 
  -4   1   6      483.12      560.49     45.95 o 
  -3   1   6       89.74      144.42     32.82 o 
  -2   1   6      100.47       66.65     19.18 o 
  -1   1   6      121.77       84.36     27.99 o 
   0   1   6      761.14      751.89     66.51 o 
   1   1   6      457.41      416.85     48.99 o 
   2   1   6      147.17      197.50     41.14 o 
   3   1   6      539.38      473.62     29.21 o 
   4   1   6     2898.40     2895.87     71.10 o 
   5   1   6      622.38      655.60     49.29 o 
   6   1   6      105.24      196.62     54.25 o 
   7   1   6       69.56      104.99     51.89 o 
   8   1   6       91.56      119.40     61.16 o 
  -6   2   6       81.43       74.39     31.72 o 
  -5   2   6      315.49      426.07     61.60 o 
  -4   2   6      293.28      373.57     47.29 o 
  -3   2   6      103.16       87.24     22.09 o 
  -2   2   6      222.14      185.70     31.48 o 
  -1   2   6      636.22      521.37     58.66 o 
   0   2   6      456.04      445.08     41.01 o 
   1   2   6      381.69      407.30     32.91 o 
   2   2   6      108.64       95.73     21.21 o 
   3   2   6      587.16      568.47     37.37 o 
   4   2   6      346.11      345.67     26.17 o 
   5   2   6     1083.17     1064.16     68.19 o 
   6   2   6      680.33      657.11     82.56 o 
   7   2   6       67.75       44.60     36.09 o 
   8   2   6      190.86      292.61     76.02 o 
  -6   3   6      145.34      127.62     42.36 o 
  -5   3   6      311.77      379.60     44.79 o 
  -4   3   6      159.40      195.37     41.41 o 
  -3   3   6        8.72        1.58     13.30 o 
  -2   3   6      248.19      241.49     41.63 o 
  -1   3   6      673.45      687.85     47.72 o 
   0   3   6      955.46      928.74     35.63 o 
   1   3   6      208.57      213.42     26.04 o 
   2   3   6      293.60      287.78     31.25 o 
   3   3   6      685.88      590.08     41.12 o 
   4   3   6      795.28      724.38     47.46 o 
   5   3   6       45.62       26.56     14.04 o 
   6   3   6       50.10       22.19     15.06 o 
   7   3   6      248.41      267.89     67.38 o 
   8   3   6      135.87      315.86     84.57 o 
   9   3   6      110.72      146.34     72.66 o 
  -5   4   6      217.92      338.11     79.91 o 
  -4   4   6       54.42       88.29     25.51 o 
  -3   4   6       78.44      128.06     27.61 o 
  -2   4   6      320.14      270.51     39.48 o 
  -1   4   6     1611.04     1790.18    144.54 o 
   0   4   6     1307.63     1347.59     62.39 o 
   1   4   6      149.83      154.05     22.56 o 
   2   4   6      367.03      355.85     54.45 o 
   3   4   6      810.06      735.46     47.60 o 
   4   4   6      635.49      600.58     61.30 o 
   5   4   6       69.56       62.26     18.68 o 
   6   4   6       93.78       77.33     23.96 o 
   7   4   6       30.89        9.88     17.34 o 
   8   4   6      182.72      170.96     38.10 o 
   9   4   6      107.81      123.07     65.97 o 
  -5   5   6       64.18       89.82     29.38 o 
  -4   5   6        5.93       34.51     34.09 o 
  -3   5   6       54.26       82.16     25.27 o 
  -2   5   6      562.74      554.89     48.80 o 
  -1   5   6      670.37      656.14     53.64 o 
   0   5   6      186.01      226.20     47.38 o 
   1   5   6     1214.47     1150.08     41.99 o 
   2   5   6     1207.53     1133.79     41.66 o 
   3   5   6     1072.97     1069.01     58.12 o 
   4   5   6      428.21      425.00     70.69 o 
   5   5   6      106.12       84.37     32.99 o 
   6   5   6       86.02       71.81     24.73 o 
   7   5   6      225.30      171.74     38.12 o 
   8   5   6      196.99      211.86     81.93 o 
   9   5   6       46.65       40.48     27.47 o 
  -4   6   6      143.18      165.32     35.97 o 
  -3   6   6      129.09      105.81     49.11 o 
  -2   6   6      555.57      560.12     51.29 o 
  -1   6   6      397.13      426.97     45.66 o 
   0   6   6       81.48       97.44     23.53 o 
   1   6   6      232.33      146.40     27.15 o 
   2   6   6       87.76      119.35     26.13 o 
   3   6   6     1051.38     1013.43     78.74 o 
   4   6   6      207.02      200.73     34.26 o 
   5   6   6       94.41       90.07     26.28 o 
   6   6   6      248.17      259.94     42.54 o 
   7   6   6      571.38      679.03     61.46 o 
   8   6   6      186.39      170.53     41.74 o 
   9   6   6       24.03        8.97     25.40 o 
  -3   7   6      391.36      370.45     70.46 o 
  -2   7   6      564.36      611.28     55.42 o 
  -1   7   6      272.31      326.06     45.36 o 
   0   7   6       42.00       35.23     37.01 o 
   1   7   6      318.05      347.79     38.92 o 
   2   7   6      368.82      345.62     34.51 o 
   3   7   6       16.53       -0.70     21.00 o 
   4   7   6       23.60       32.27     18.24 o 
   5   7   6       56.23       79.77     27.33 o 
   6   7   6      307.65      407.92     80.02 o 
   7   7   6      363.52      374.08     55.65 o 
   8   7   6      235.27      256.63     51.11 o 
   9   7   6      167.24       56.66     72.98 o 
  -2   8   6      238.46      214.17     42.93 o 
  -1   8   6      107.83      141.38     32.32 o 
   0   8   6       26.51       21.47     20.42 o 
   1   8   6      270.81      335.29     45.89 o 
   2   8   6      681.96      931.77     93.28 o 
   3   8   6     1132.85     1100.61    102.40 o 
   4   8   6      128.07      132.11     45.51 o 
   5   8   6      114.85      144.75     47.31 o 
   6   8   6      431.51      400.24     84.48 o 
   7   8   6      239.29      276.60     51.26 o 
   8   8   6       61.63      112.85     36.93 o 
  -1   9   6       39.42      118.40     48.92 o 
   0   9   6       65.72       70.43     27.88 o 
   1   9   6      284.13      310.87     48.75 o 
   2   9   6      536.09      543.59     76.60 o 
   3   9   6      185.44      157.48     52.96 o 
   4   9   6      142.26      198.46     58.27 o 
   5   9   6      420.07      517.94     75.34 o 
   6   9   6      299.47      331.06     72.10 o 
   7   9   6      173.19      252.40     71.89 o 
   8   9   6       11.48      -38.43     38.43 o 
   1  10   6      316.90      275.25     69.69 o 
   2  10   6      288.15      444.72     86.49 o 
   3  10   6       87.06      107.07     50.11 o 
   4  10   6      174.85      229.37     64.71 o 
   5  10   6      214.30      186.99     58.31 o 
   7  10   6       46.56       13.97     23.46 o 
  -4  -4   7       13.67       -9.11     27.78 o 
  -3  -4   7       56.83       61.61     39.46 o 
  -2  -4   7      134.86      230.02     54.81 o 
  -1  -4   7       70.74      125.34     46.51 o 
   0  -4   7       62.10       93.89     42.87 o 
   1  -4   7       55.62       81.65     33.50 o 
   2  -4   7       89.66       75.60     43.24 o 
  -5  -3   7       10.42       12.90     30.86 o 
  -4  -3   7       18.20       -5.09     27.99 o 
  -3  -3   7      166.68      160.05     44.74 o 
  -2  -3   7      223.58      203.93     49.39 o 
  -1  -3   7       69.10      168.58     43.45 o 
   0  -3   7       35.31       36.63     29.44 o 
   1  -3   7       60.04       91.58     38.97 o 
   2  -3   7      198.31      183.74     53.06 o 
   3  -3   7       85.84       78.59     38.41 o 
   4  -3   7       52.40       66.28     41.77 o 
  -5  -2   7       61.19       49.57     37.45 o 
  -4  -2   7       60.77      101.11     42.82 o 
  -3  -2   7      207.94      172.16     51.00 o 
  -2  -2   7      160.84      240.30     58.52 o 
  -1  -2   7       30.35       59.22     28.95 o 
   0  -2   7       49.97       53.48     28.76 o 
   1  -2   7       37.52       12.05     21.33 o 
   2  -2   7      182.74      147.44     49.60 o 
   3  -2   7      121.92      109.15     40.58 o 
   4  -2   7       53.20       83.96     37.40 o 
   5  -2   7      105.57      162.25     49.76 o 
  -6  -1   7        0.45       37.71     46.33 o 
  -5  -1   7        0.08      -10.26     25.67 o 
  -4  -1   7      198.47      179.84     55.30 o 
  -3  -1   7      285.58      341.06     71.72 o 
  -2  -1   7      177.88      219.58     52.87 o 
  -1  -1   7       13.95       13.91     21.82 o 
   0  -1   7      281.97      313.59     40.91 o 
   1  -1   7      238.59      216.78     33.33 o 
   2  -1   7       19.38       48.76     28.95 o 
   3  -1   7       72.99      121.76     38.38 o 
   4  -1   7       51.65       43.38     25.53 o 
   5  -1   7      164.79      158.77     35.56 o 
   6  -1   7      128.06       98.56     54.92 o 
  -6   0   7       29.83       74.99     57.63 o 
  -5   0   7       13.78       17.90     41.84 o 
  -4   0   7       14.41       15.21     21.87 o 
  -3   0   7      171.91      310.11    100.73 o 
  -2   0   7       77.16      141.05     35.57 o 
  -1   0   7       37.56       59.74     33.13 o 
   0   0   7      199.21      266.40     53.35 o 
   1   0   7     1053.35     1204.08     85.15 o 
   2   0   7     2055.39     2037.42    197.07 o 
   3   0   7      186.05      231.22     34.04 o 
   4   0   7      133.12      177.02     34.77 o 
   5   0   7      228.86      260.86     68.01 o 
   6   0   7      164.92      230.19     73.31 o 
   7   0   7       26.36       24.30     39.97 o 
  -6   1   7        8.89       14.02     45.88 o 
  -5   1   7       56.06      166.20     66.04 o 
  -4   1   7      323.57      332.03     53.49 o 
  -3   1   7      256.26      425.43     76.86 o 
  -2   1   7       17.77       58.47     20.84 o 
  -1   1   7       90.20      115.25     37.03 o 
   0   1   7      378.25      426.38     57.19 o 
   1   1   7      664.05      654.54     64.32 o 
   2   1   7       60.12       78.82     32.73 o 
   3   1   7      514.13      459.33     31.69 o 
   4   1   7      651.10      609.11     37.99 o 
   5   1   7      253.53      291.70     68.19 o 
   6   1   7      208.66      184.86     59.11 o 
   7   1   7       25.05       70.27     37.05 o 
  -6   2   7        7.60        0.65     28.23 o 
  -5   2   7       78.37       90.42     30.81 o 
  -4   2   7      353.09      439.20     63.29 o 
  -3   2   7       93.22      131.70     41.96 o 
  -2   2   7       44.24       71.70     35.88 o 
  -1   2   7      129.71      171.43     45.44 o 
   0   2   7      720.84      787.85     55.25 o 
   1   2   7      582.78      643.12     45.43 o 
   2   2   7      184.41      235.40     35.83 o 
   3   2   7        0.28       14.14     12.08 o 
   4   2   7       13.66        9.14     15.04 o 
   5   2   7      494.96      495.64     44.30 o 
   6   2   7       66.33      130.59     49.32 o 
   7   2   7       67.84       37.15     32.82 o 
   8   2   7       57.00       70.02     57.63 o 
  -5   3   7      194.00      236.06     40.84 o 
  -4   3   7      263.86      305.27     44.63 o 
  -3   3   7      485.30      532.55     51.03 o 
  -2   3   7      339.30      366.23     68.02 o 
  -1   3   7      301.12      300.39     58.57 o 
   0   3   7      758.62      668.79     73.19 o 
   1   3   7      411.23      440.84     38.68 o 
   2   3   7       87.77       91.10     22.34 o 
   3   3   7       56.11       82.69     23.61 o 
   4   3   7      383.87      409.66     39.90 o 
   5   3   7      135.89      148.17     29.04 o 
   6   3   7      143.36      162.53     34.03 o 
   7   3   7       67.58       40.28     30.65 o 
   8   3   7      126.94       17.47     34.23 o 
  -5   4   7      157.01      127.30     34.10 o 
  -4   4   7      223.55      232.94     56.90 o 
  -3   4   7       10.43       26.03     17.06 o 
  -2   4   7       36.88        9.51     17.55 o 
  -1   4   7     1655.41     1603.02     77.87 o 
   0   4   7     1317.42     1383.87     68.10 o 
   1   4   7      377.79      366.00     37.10 o 
   2   4   7       77.27      105.26     38.79 o 
   3   4   7      278.10      299.58     39.61 o 
   4   4   7      419.77      411.20     44.57 o 
   5   4   7      190.38      193.73     34.50 o 
   6   4   7       52.41       57.91     25.65 o 
   7   4   7       75.77      119.84     30.61 o 
   8   4   7      182.20      169.12     55.81 o 
  -4   5   7      139.01      124.86     49.19 o 
  -3   5   7       28.46       23.03     19.58 o 
  -2   5   7       62.19       49.11     21.93 o 
  -1   5   7        8.56       15.49     13.15 o 
   0   5   7       97.75       85.28     22.00 o 
   1   5   7      199.03      180.14     40.38 o 
   2   5   7       58.16       49.92     18.41 o 
   3   5   7      437.04      447.52     40.25 o 
   4   5   7      706.17      633.53     51.37 o 
   5   5   7      567.46      521.41     47.83 o 
   6   5   7       97.27      134.64     39.77 o 
   7   5   7       64.42       57.90     25.24 o 
   8   5   7      142.17      164.03     41.03 o 
  -4   6   7       79.72      112.49     56.07 o 
  -3   6   7       39.81       49.83     36.81 o 
  -2   6   7      178.24      191.34     66.03 o 
  -1   6   7      766.71      817.50     61.34 o 
   0   6   7      150.12      148.57     30.26 o 
   2   6   7       64.03       69.18     30.18 o 
   3   6   7      413.93      395.86     44.22 o 
   4   6   7      584.40      633.36     62.04 o 
   5   6   7      194.96      155.36     33.61 o 
   6   6   7      244.85      254.57     49.68 o 
   7   6   7      503.36      502.71     58.31 o 
   8   6   7      226.64      257.43     50.11 o 
   9   6   7       80.82       17.95     29.60 o 
  -3   7   7       37.06       76.35     28.98 o 
  -2   7   7      188.27      224.09     43.80 o 
  -1   7   7      395.39      437.90     55.79 o 
   0   7   7      224.53      218.48     37.60 o 
   1   7   7      486.96      488.42     44.31 o 
   2   7   7      309.93      374.99     68.89 o 
   3   7   7      643.34      577.09     74.99 o 
   4   7   7      462.00      481.60     59.92 o 
   5   7   7       96.14      103.23     27.95 o 
   6   7   7       74.76      102.49     29.07 o 
   7   7   7       83.37       93.98     43.23 o 
   8   7   7      246.34      246.63     49.32 o 
  -2   8   7      273.20      295.19     51.47 o 
  -1   8   7      242.36      251.07     45.90 o 
   0   8   7      154.07      161.44     36.16 o 
   1   8   7      106.28      126.79     45.02 o 
   2   8   7      441.06      320.27     66.86 o 
   3   8   7      695.96      655.61     82.16 o 
   4   8   7      182.65      175.85     52.42 o 
   5   8   7       65.12       46.26     39.11 o 
   6   8   7       48.85       97.28     33.73 o 
   7   8   7      177.53      190.84     44.91 o 
   8   8   7       34.68       75.52     33.09 o 
   0   9   7       47.41       67.86     32.72 o 
   1   9   7      118.70      107.33     43.20 o 
   2   9   7      675.61      640.64     86.30 o 
   3   9   7      422.29      422.34     81.56 o 
   4   9   7       87.64       51.84     38.48 o 
   5   9   7       24.93       25.44     28.74 o 
   6   9   7      143.23      148.02     59.50 o 
   7   9   7      152.11      188.84     67.96 o 
   2  10   7      116.81      114.94     48.20 o 
   3  10   7      121.64      149.05     54.25 o 
   4  10   7      133.90      103.75     45.88 o 
   5  10   7       89.24       -6.05     31.63 o 
  -3  -3   8        2.68       36.91     30.32 o 
  -2  -3   8        3.01       -9.32     22.54 o 
  -1  -3   8       22.46       28.41     36.09 o 
   0  -3   8       16.37       62.61     34.67 o 
   1  -3   8       25.03       48.43     31.14 o 
   2  -3   8       76.84      112.23     47.00 o 
  -4  -2   8        7.39      -17.92     28.01 o 
  -3  -2   8       43.48       19.88     33.24 o 
  -2  -2   8      362.08      451.61     82.54 o 
  -1  -2   8       70.38       98.75     43.55 o 
   0  -2   8        8.32      -11.61     23.32 o 
   1  -2   8       31.60       72.00     38.24 o 
   2  -2   8      125.29       61.72     35.49 o 
   3  -2   8      168.90      142.23     44.36 o 
   4  -2   8       45.26       73.87     34.46 o 
  -4  -1   8        4.55       70.95     45.07 o 
  -3  -1   8       88.59      132.42     49.01 o 
  -2  -1   8      177.31      143.54     49.20 o 
  -1  -1   8      367.96      384.77     71.86 o 
   0  -1   8      652.00      689.85     53.83 o 
   1  -1   8      165.73      174.79     25.72 o 
   2  -1   8      292.61      252.59     60.88 o 
   3  -1   8      156.99      167.72     51.21 o 
   4  -1   8       44.78       73.57     30.00 o 
   5  -1   8        7.08       18.78     31.56 o 
  -5   0   8        6.24        2.17     24.60 o 
  -4   0   8       13.97       66.96     37.45 o 
  -3   0   8      188.08      211.96     54.75 o 
  -2   0   8      210.52      238.10     42.24 o 
  -1   0   8       59.61       63.53     36.83 o 
   0   0   8        0.32       -5.95     15.22 o 
   1   0   8      521.69      627.33    147.26 o 
   2   0   8      547.60      447.10     60.51 o 
   3   0   8      113.32      137.56     41.14 o 
   4   0   8       45.36       46.34     58.64 o 
   5   0   8       30.90       44.43     33.90 o 
  -5   1   8        0.98      -18.90     37.15 o 
  -4   1   8       43.77       98.87     30.40 o 
  -3   1   8      199.98      280.45     46.82 o 
  -2   1   8      222.47      204.50     54.22 o 
  -1   1   8       48.08      119.99     30.79 o 
   0   1   8       82.06       73.57     39.06 o 
   1   1   8       82.05      108.03     38.17 o 
   2   1   8       85.62      128.73     43.10 o 
   3   1   8      142.95      185.80     27.30 o 
   4   1   8        9.98       10.30     21.70 o 
   5   1   8      157.83      251.63     69.29 o 
   6   1   8      141.56      116.37     48.97 o 
  -5   2   8      192.07      251.80     80.60 o 
  -4   2   8      385.46      475.83     69.36 o 
  -3   2   8      281.38      381.15     54.98 o 
  -1   2   8       29.95       34.06     29.32 o 
   0   2   8      110.90      140.27     47.45 o 
   1   2   8      225.44      210.33     35.77 o 
   2   2   8      223.09      286.23     42.48 o 
   3   2   8       17.32       22.39     21.31 o 
   4   2   8      123.54      115.29     28.05 o 
   5   2   8      194.91      234.53     60.41 o 
   6   2   8      279.34      333.35     79.71 o 
  -4   3   8      131.66      171.78     35.27 o 
  -3   3   8      826.43     1005.48     79.63 o 
  -2   3   8      229.70      207.43     53.52 o 
  -1   3   8       87.19      111.55     45.25 o 
   0   3   8      231.54      214.30     53.27 o 
   1   3   8      487.14      631.83     74.88 o 
   2   3   8      139.01      166.34     31.58 o 
   3   3   8        5.84       20.65     17.41 o 
   4   3   8       70.32      105.67     37.81 o 
   5   3   8      280.42      308.03     57.32 o 
   6   3   8      192.14      169.40     55.16 o 
   7   3   8       44.09       12.52     29.97 o 
   8   3   8       62.77      -15.16     29.97 o 
  -4   4   8      119.70      187.09     40.05 o 
  -3   4   8       45.36       21.28     19.61 o 
  -2   4   8        7.61       -6.83     15.86 o 
  -1   4   8       77.35       73.82     30.44 o 
   0   4   8      284.39      228.67     56.79 o 
   1   4   8      459.45      570.85     72.68 o 
   2   4   8      253.02      249.62     37.01 o 
   3   4   8      347.65      341.39     40.19 o 
   4   4   8      265.17      236.79     38.83 o 
   5   4   8      237.29      213.38     37.76 o 
   6   4   8      156.07      265.07     45.42 o 
   7   4   8       51.04       82.68     40.91 o 
   8   4   8       26.03        7.64     25.70 o 
  -4   5   8      192.42      201.15     41.70 o 
  -3   5   8      207.12      167.78     38.28 o 
  -2   5   8        2.63        9.40     18.01 o 
  -1   5   8        5.86      -15.58     16.53 o 
   0   5   8      330.48      309.63     43.64 o 
   1   5   8      264.15      207.41     55.06 o 
   2   5   8      155.47      130.52     43.94 o 
   3   5   8      139.33      137.88     31.08 o 
   4   5   8      677.73      738.50     54.64 o 
   5   5   8      803.32      777.72     60.28 o 
   6   5   8      144.74      144.65     35.11 o 
   7   5   8       68.84       68.14     30.07 o 
  -3   6   8       42.14       51.16     26.98 o 
  -2   6   8       52.88       65.37     30.07 o 
  -1   6   8      579.90      543.81     59.71 o 
   0   6   8      475.76      565.36     49.99 o 
   1   6   8      308.88      288.17     40.14 o 
   2   6   8      106.22      114.75     42.64 o 
   3   6   8      177.49      127.53     42.36 o 
   4   6   8      293.52      361.36     49.15 o 
   5   6   8      108.38      114.42     31.14 o 
   6   6   8      136.25      109.06     30.25 o 
   7   6   8       59.08       39.08     24.88 o 
   8   6   8       74.63       40.41     27.37 o 
  -2   7   8      135.62      105.52     34.72 o 
  -1   7   8      340.82      389.75     94.16 o 
   0   7   8      382.48      386.12     53.49 o 
   1   7   8      162.96      144.92     54.78 o 
   2   7   8       59.38       53.73     31.96 o 
   3   7   8      205.46      177.55     53.10 o 
   4   7   8      216.57      291.04     70.10 o 
   5   7   8      147.98      103.61     77.71 o 
   6   7   8        2.25       -4.28     19.95 o 
   7   7   8       35.78       79.25     44.67 o 
   8   7   8      144.90       88.21     91.92 o 
  -1   8   8      291.71      386.58     57.90 o 
   0   8   8      523.42      543.52     94.71 o 
   1   8   8      135.80      169.66     56.19 o 
   2   8   8       78.40      160.73     54.81 o 
   3   8   8      231.13      272.17     68.01 o 
   4   8   8      315.14      261.68     69.97 o 
   5   8   8       78.37      105.50     32.61 o 
   6   8   8       76.96       78.21     46.04 o 
   7   8   8      137.19      125.97     37.17 o 
   1   9   8       12.90      -24.34     29.76 o 
   2   9   8      230.55      342.91     76.07 o 
   3   9   8      308.65      374.82     80.51 o 
   4   9   8      206.44      215.82     61.75 o 
   5   9   8      100.36      198.81     69.64 o 
   6   9   8       58.16       12.01     39.41 o 
   7   9   8      125.70      174.09     45.53 o 
   5  10   8       18.34       18.39     31.63 o 
  -1  -2   9      154.43      149.77     55.44 o 
   0  -2   9       98.06      123.47     51.26 o 
   1  -2   9       18.51       15.00     34.09 o 
  -3  -1   9        7.18       -6.52     32.82 o 
  -2  -1   9       27.08       43.38     39.76 o 
  -1  -1   9      270.04      367.98     78.68 o 
   0  -1   9       95.26      145.66     54.36 o 
   1  -1   9       17.80       12.01     28.01 o 
   2  -1   9       46.62       88.50     37.57 o 
   3  -1   9       70.04       95.13     44.69 o 
  -3   0   9       35.75       33.92     35.86 o 
  -2   0   9      135.97      160.43     42.13 o 
  -1   0   9       38.83       64.03     30.67 o 
   0   0   9        3.71       29.57     35.81 o 
   1   0   9       39.40       48.59     22.88 o 
   2   0   9       70.09       21.89     28.34 o 
   3   0   9      193.25      230.61     56.14 o 
   4   0   9       61.64      104.55     55.44 o 
  -3   1   9       61.68       28.67     27.92 o 
  -2   1   9      128.02      141.85     35.22 o 
  -1   1   9       31.12       46.08     24.88 o 
   0   1   9       11.38       25.83     21.19 o 
   1   1   9       31.76       87.07     44.22 o 
   2   1   9      232.24      239.74     85.22 o 
   3   1   9      160.06      255.98     69.22 o 
   4   1   9      129.17      149.98     54.08 o 
   5   1   9       63.47       73.68     44.76 o 
  -2   2   9      162.95      250.13     48.67 o 
  -1   2   9       86.36       76.53     45.86 o 
   0   2   9        7.73       47.68     31.94 o 
   1   2   9       27.12       -8.41     28.06 o 
   2   2   9      159.41      167.30     35.81 o 
   3   2   9      145.04      219.72     42.97 o 
   4   2   9       34.77       11.87     30.39 o 
   5   2   9       51.37       57.73     47.31 o 
   6   2   9      120.19       35.88     39.74 o 
  -3   3   9      131.09      219.28     56.42 o 
  -2   3   9      116.01       74.17     46.49 o 
  -1   3   9       50.52       36.84     35.46 o 
   0   3   9      124.66      131.55     50.74 o 
   1   3   9      548.44      685.75     85.74 o 
   2   3   9      317.56      368.42     45.98 o 
   3   3   9       90.47      115.16     30.47 o 
   4   3   9       66.95       45.57     33.73 o 
   5   3   9       86.16       49.88     37.71 o 
   6   3   9      115.35      145.59     53.10 o 
  -3   4   9       28.85       29.15     41.55 o 
  -2   4   9       71.96       16.00     26.31 o 
  -1   4   9       20.81        9.67     33.29 o 
   0   4   9      137.11      155.36     53.50 o 
   1   4   9      298.29      311.21     68.15 o 
   2   4   9      551.90      538.24     78.92 o 
   3   4   9      314.86      331.95     46.05 o 
   4   4   9       79.13      106.57     41.64 o 
   5   4   9      204.27      195.43     40.20 o 
   6   4   9      197.94      230.69     44.60 o 
   7   4   9       50.23        8.27     29.02 o 
  -3   5   9      286.82       54.30    118.38 o 
  -2   5   9       72.74       70.20     56.20 o 
  -1   5   9       66.36       88.78     36.80 o 
   0   5   9      164.97      196.36     57.52 o 
   1   5   9      324.03      333.94     72.35 o 
   2   5   9      112.45      148.21     50.16 o 
   3   5   9        6.96        2.41     25.93 o 
   4   5   9      134.07      153.77     34.27 o 
   5   5   9      157.30      174.64     36.21 o 
   6   5   9      124.79      142.00     35.65 o 
   7   5   9       68.83       65.56     33.50 o 
  -2   6   9       36.76       32.74     26.30 o 
  -1   6   9       55.91       76.82     29.82 o 
   0   6   9      200.52      237.66     40.95 o 
   1   6   9      235.85      122.07     47.05 o 
   2   6   9       55.64       75.67     43.90 o 
   3   6   9       41.55       14.37     31.52 o 
   4   6   9       41.11       86.63     45.53 o 
   5   6   9      191.08      236.20     43.19 o 
   6   6   9      145.99      164.58     42.21 o 
   7   6   9       33.32       74.76     32.08 o 
  -1   7   9      155.00       82.62    100.46 o 
   0   7   9      243.00      305.30     70.41 o 
   1   7   9      216.08      226.54     63.66 o 
   2   7   9       85.74       29.13     32.87 o 
   3   7   9       50.96       61.12     39.65 o 
   4   7   9      257.65      206.89     60.74 o 
   5   7   9      267.06      289.15     50.72 o 
   6   7   9      105.77      211.52     45.73 o 
   7   7   9       71.65       44.20     23.54 o 
   1   8   9      133.46       13.20     36.28 o 
   2   8   9       49.29       39.69     36.37 o 
   3   8   9      119.14       45.67     33.52 o 
   4   8   9      183.30      216.10     61.91 o 
   5   8   9      180.29      172.23     60.76 o 
   6   8   9       81.03       74.30     30.07 o 
   2   9   9       24.18        1.31     18.85 o 
   3   9   9       73.96        4.95     26.24 o 
   5   9   9       69.05       97.37     53.01 o 
  -1   0  10       63.14      100.74     36.57 o 
   0   0  10       74.10      102.10     34.61 o 
   1   0  10       25.92      -14.34     31.17 o 
   2   0  10       72.56      188.60     57.54 o 
  -1   1  10       31.59       45.48     28.89 o 
   0   1  10       25.16       22.24     27.43 o 
   1   1  10       18.08       67.37     31.90 o 
   2   1  10       33.64       68.19     47.26 o 
   3   1  10      102.08      116.30     54.97 o 
   4   1  10       62.12       69.04     56.35 o 
  -1   2  10      290.73      352.27     58.90 o 
   0   2  10       55.85       61.96     45.21 o 
   1   2  10       32.04       56.40     42.92 o 
   2   2  10      118.41      120.08     51.40 o 
   3   2  10      114.29      175.59     47.37 o 
   4   2  10       79.82       38.34     40.49 o 
  -1   3  10       84.05      238.08     69.97 o 
   0   3  10      123.81      121.67     57.07 o 
   1   3  10      158.31      130.36     51.09 o 
   2   3  10      155.83      172.81     60.51 o 
   3   3  10      190.37      209.32     93.58 o 
   4   3  10       56.40       66.55     28.70 o 
   5   3  10       22.66      -10.70     33.52 o 
  -2   4  10      115.90       25.39     30.18 o 
  -1   4  10       59.09      -18.29     26.17 o 
   0   4  10        5.15       10.70     37.66 o 
   1   4  10       29.08       99.62     49.53 o 
   2   4  10      201.05      233.88     64.67 o 
   3   4  10       85.21      109.52     53.94 o 
   4   4  10       39.81       73.83     27.63 o 
   5   4  10       45.70       37.21     26.74 o 
   6   4  10       12.68      -33.57     33.57 o 
  -1   5  10       22.47        5.02     27.47 o 
   0   5  10       16.72       18.81     35.77 o 
   1   5  10      115.10      113.12     56.09 o 
   2   5  10      108.29      132.79     52.63 o 
   3   5  10       97.30       91.67     49.53 o 
   4   5  10       48.80       15.37     29.90 o 
   5   5  10       74.86       84.50     30.83 o 
   6   5  10      183.74      217.66     47.00 o 
   0   6  10       63.43        2.41     22.40 o 
   1   6  10      167.23      119.15     51.47 o 
   2   6  10      246.81      330.22     75.55 o 
   3   6  10       91.23      129.40     52.89 o 
   4   6  10       60.50      111.25     51.89 o 
   5   6  10      123.01       94.03     52.21 o 
   6   6  10      111.26      149.62     42.51 o 
   2   7  10       82.89       17.80     39.01 o 
   3   7  10       45.58       15.68     42.89 o 
   4   7  10       63.09       37.38     37.78 o 
   5   7  10      114.39       68.10     47.59 o 
   3   8  10        6.51       15.19     42.36 o 
   4   8  10       20.77       -1.68     34.13 o 
   2   3  11       45.55       10.84     40.56 o 
   1   4  11       27.67       20.79     46.58 o 
   2   4  11       72.85       87.91     54.81 o 
   3   4  11      130.37       87.21     50.98 o 
   2   5  11      107.09      117.11     60.09 o 
   3   5  11       99.23      108.68     54.97 o 
                                                 
